# Supplementary material for: N-(2,6-Dimethyl­phen­yl)benzene­sulfonamide
Source: Acta Crystallogr Sect E Struct Rep Online. 2008 Aug 6;64(Pt 9):o1691. doi: 10.1107/S1600536808024653 (PMC2960643; doi:10.1107/S1600536808024653)
Supplement: Supplementary file 2 [file e-64-o1691-Isup2.hkl]

# 
# h,k,l, Fc-squared, Fo-squared, sigma(Fo-squared) and status flag 
# 
data_I
_shelx_title ' S8 P21/N' 
_shelx_refln_list_code          4 
_shelx_F_calc_maximum      139.08 
_exptl_crystal_F_000       552.00 
_reflns_d_resolution_high  0.8378 
 
loop_ 
 _symmetry_equiv_pos_as_xyz 
 'x, y, z' 
 '-x+1/2, y+1/2, -z+1/2' 
 '-x, -y, -z' 
 'x-1/2, -y-1/2, z-1/2' 
 
_cell_length_a     5.2133 
_cell_length_b    17.9710 
_cell_length_c    14.0400 
_cell_angle_alpha  90.000 
_cell_angle_beta   91.681 
_cell_angle_gamma  90.000 
 
_shelx_F_squared_multiplier     1.000 
 
loop_ 
 _refln_index_h 
 _refln_index_k 
 _refln_index_l 
 _refln_F_squared_calc 
 _refln_F_squared_meas 
 _refln_F_squared_sigma 
 _refln_observed_status 
   2   0   0        2.65        2.59      0.34 o 
   4   0   0      138.00      151.88      3.62 o 
   6   0   0       12.28       12.94      0.71 o 
   1   1   0    14677.97    14994.44     74.62 o 
   2   1   0       65.72       82.95      1.65 o 
   3   1   0      535.13      540.86      5.41 o 
   4   1   0      216.98      196.75      3.99 o 
   5   1   0       16.32       17.98      0.91 o 
   6   1   0       13.13       14.19      0.68 o 
   0   2   0        6.47        4.38      0.20 o 
   1   2   0      346.39      369.71      2.62 o 
   2   2   0       13.21        8.42      0.43 o 
   3   2   0      294.54      300.24      4.05 o 
   4   2   0       49.65       49.12      1.57 o 
   5   2   0      131.09      132.46      3.59 o 
   6   2   0       13.44       12.49      0.68 o 
   1   3   0     2852.79     2791.13     26.24 o 
   2   3   0      175.59      173.77      2.45 o 
   3   3   0      332.10      372.67      4.60 o 
   4   3   0      412.68      375.93      5.63 o 
   5   3   0       30.48       31.69      1.17 o 
   6   3   0       97.95       99.45      2.45 o 
   0   4   0      136.54      178.05      1.77 o 
   1   4   0     7963.20     8471.00     55.71 o 
   2   4   0      339.45      254.11      3.06 o 
   3   4   0        3.43        3.90      0.57 o 
   4   4   0       53.86       55.98      1.71 o 
   5   4   0       13.88       13.43      0.91 o 
   6   4   0        2.75        1.99      0.46 o 
   1   5   0      978.57     1280.63      6.85 o 
   2   5   0      179.57      181.74      2.71 o 
   3   5   0       49.42       56.63      1.79 o 
   4   5   0      334.65      367.16      5.65 o 
   5   5   0       41.34       43.76      1.37 o 
   6   5   0       42.18       43.34      1.28 o 
   0   6   0      123.77      178.72      2.17 o 
   1   6   0      646.10      660.97      4.78 o 
   2   6   0     1818.69     2265.86     11.98 o 
   3   6   0      177.78      156.37      3.22 o 
   4   6   0        9.51        9.10      0.82 o 
   5   6   0       84.78       89.64      2.59 o 
   1   7   0      316.87      302.63      3.32 o 
   2   7   0      119.20      124.69      2.54 o 
   3   7   0      773.72      728.92      7.32 o 
   4   7   0      364.74      327.14      5.60 o 
   5   7   0        2.40        3.53      0.68 o 
   0   8   0      499.68      668.01      5.22 o 
   1   8   0      495.74      452.22      4.39 o 
   2   8   0       49.57       59.42      1.65 o 
   3   8   0       44.76       45.36      1.31 o 
   4   8   0      130.75      135.31      3.73 o 
   5   8   0       85.72      100.04      2.85 o 
   1   9   0      271.36      299.65      3.80 o 
   2   9   0      182.85      173.46      3.28 o 
   3   9   0       33.76       26.15      1.02 o 
   4   9   0      632.89      625.46      7.70 o 
   5   9   0        3.81        4.49      0.65 o 
   0  10   0      334.63      287.08      3.77 o 
   1  10   0      229.57      266.62      3.82 o 
   2  10   0       13.56       12.00      0.74 o 
   3  10   0      618.09      599.37      7.27 o 
   4  10   0        2.19        1.76      0.77 o 
   5  10   0       70.98       60.94      1.94 o 
   1  11   0        4.98        8.25      0.63 o 
   2  11   0       39.43       35.48      1.00 o 
   3  11   0        9.08        8.90      0.82 o 
   4  11   0        0.58        2.45      0.74 o 
   5  11   0        4.18        3.92      0.60 o 
   0  12   0      567.99      566.54      6.19 o 
   1  12   0       75.71       91.32      2.68 o 
   2  12   0      222.43      209.02      4.13 o 
   3  12   0       86.65       97.87      2.79 o 
   4  12   0        0.23        1.93      0.71 o 
   5  12   0      284.18      270.65      3.83 o 
   1  13   0      124.07      124.18      3.13 o 
   2  13   0        9.26        6.91      0.80 o 
   3  13   0        4.97        5.55      0.85 o 
   4  13   0      258.62      243.77      4.54 o 
   0  14   0       89.05      102.89      2.96 o 
   1  14   0       45.34       41.80      1.34 o 
   2  14   0      868.17      833.01      8.93 o 
   3  14   0       60.59       63.18      1.91 o 
   4  14   0        8.27        9.67      0.71 o 
   1  15   0      958.07     1045.07     10.09 o 
   2  15   0      432.41      455.75      6.57 o 
   3  15   0      174.99      165.02      3.85 o 
   4  15   0       10.35       10.58      0.65 o 
   0  16   0      448.25      499.10      6.89 o 
   1  16   0      323.90      354.41      5.82 o 
   2  16   0      180.19      166.56      3.99 o 
   3  16   0       41.98       46.64      1.42 o 
   4  16   0        0.15        0.74      0.48 o 
   1  17   0       16.27       14.82      0.94 o 
   2  17   0       55.46       54.87      1.62 o 
   3  17   0       96.31       91.09      2.62 o 
   0  18   0        1.22        3.07      0.65 o 
   1  18   0       55.69       60.07      1.74 o 
   2  18   0      230.40      224.37      4.16 o 
   3  18   0        0.87        2.02      0.54 o 
   1  19   0       46.83       46.87      1.37 o 
   2  19   0       69.10       64.30      1.94 o 
   0  20   0        1.29        1.02      0.60 o 
   1  20   0        0.06        0.57      0.94 o 
   2  20   0       18.62       13.31      0.65 o 
   1  21   0      163.58      151.12      2.82 o 
  -5   0   1       14.27       12.80      0.91 o 
  -3   0   1      116.95      110.15      2.48 o 
  -1   0   1      281.07      286.50      1.54 o 
   1   0   1     1483.13     1282.16      4.15 o 
   3   0   1      498.45      584.33      5.67 o 
   5   0   1       27.88       23.19      1.08 o 
  -6   1   1        9.82        9.47      0.60 o 
  -5   1   1       56.58       56.63      1.68 o 
  -4   1   1       28.98       23.21      0.97 o 
  -3   1   1     1010.00     1077.14      8.07 o 
  -2   1   1       31.53       53.64      1.37 o 
  -1   1   1     3504.14     3670.58     28.37 o 
   0   1   1      221.87      190.46      6.36 o 
   1   1   1     6131.31     5438.49     37.10 o 
   2   1   1       27.03       33.35      0.94 o 
   3   1   1      248.04      248.66      3.65 o 
   4   1   1       10.23       14.51      0.82 o 
   5   1   1       61.82       74.36      2.33 o 
   6   1   1       79.15       73.99      2.14 o 
  -6   2   1        1.52        1.45      0.48 o 
  -5   2   1       23.72       21.25      1.00 o 
  -4   2   1       35.65       30.19      1.05 o 
  -3   2   1     2063.84     2253.91     12.89 o 
  -2   2   1     4228.87     4543.44     43.94 o 
  -1   2   1     1202.99     1350.59      6.25 o 
   0   2   1     4967.99     5071.41    642.08 o 
   1   2   1        0.07        1.82      0.28 o 
   2   2   1      295.35      284.33      3.06 o 
   3   2   1       92.97      114.70      2.53 o 
   4   2   1      120.36      119.16      3.25 o 
   5   2   1       16.75       17.01      1.00 o 
   6   2   1       49.32       50.51      1.51 o 
  -6   3   1        1.44        1.88      0.46 o 
  -5   3   1       69.44       61.19      1.82 o 
  -4   3   1      597.66      651.43      7.50 o 
  -3   3   1      375.90      402.29      4.77 o 
  -2   3   1     2199.05     2122.17     10.60 o 
  -1   3   1      368.03      486.78      3.33 o 
   0   3   1     1107.26     1235.33    153.08 o 
   1   3   1      757.40      778.48      4.47 o 
   2   3   1       98.89       64.07      1.57 o 
   3   3   1      603.19      673.96      6.34 o 
   4   3   1      387.41      365.56      5.51 o 
   5   3   1      167.67      167.14      3.96 o 
   6   3   1       33.74       38.33      1.22 o 
  -6   4   1        5.86        4.01      0.54 o 
  -5   4   1       71.88       78.84      2.36 o 
  -4   4   1      153.84      156.95      3.73 o 
  -3   4   1      416.99      369.12      4.69 o 
  -2   4   1      683.69      734.19      5.52 o 
  -1   4   1    15121.50    18712.05     97.68 o 
   0   4   1     5922.26     6629.15    724.85 o 
   1   4   1     3626.65     3541.66     32.88 o 
   2   4   1      318.64      298.64      3.35 o 
   3   4   1       31.30       64.27      1.76 o 
   4   4   1       94.73      105.62      3.13 o 
   5   4   1      423.97      427.25      6.20 o 
   6   4   1       40.07       33.55      1.00 o 
  -6   5   1       54.20       55.90      1.48 o 
  -5   5   1        0.13        0.23      1.19 o 
  -4   5   1       99.99      106.28      2.79 o 
  -3   5   1      249.24      248.32      3.99 o 
  -2   5   1       10.30       20.57      0.65 o 
  -1   5   1     1154.09     1356.15      7.17 o 
   0   5   1        1.81        6.52      0.25 o 
   1   5   1     3663.90     3270.48     13.79 o 
   2   5   1       43.71       60.51      1.65 o 
   3   5   1      999.62      986.46      8.18 o 
   4   5   1      477.49      454.91      6.35 o 
   5   5   1       57.24       61.18      1.82 o 
   6   5   1        0.92        0.09      0.77 o 
  -5   6   1       37.71       40.89      1.25 o 
  -4   6   1        3.54        2.36      0.82 o 
  -3   6   1      120.77      132.67      3.05 o 
  -2   6   1      880.66     1098.38      7.52 o 
  -1   6   1     2281.02     2674.55     12.19 o 
   0   6   1      217.24      248.67      2.66 o 
   1   6   1      508.96      464.89      3.93 o 
   2   6   1     2405.41     2275.14     12.13 o 
   3   6   1      127.94      102.03      2.65 o 
   4   6   1      224.32      228.80      4.68 o 
   5   6   1       15.36       18.52      0.94 o 
  -5   7   1       23.17       22.36      0.97 o 
  -4   7   1      619.19      566.22      7.27 o 
  -3   7   1       29.11       40.48      1.34 o 
  -2   7   1      704.05      729.92      6.20 o 
  -1   7   1     2345.06     2823.96     13.18 o 
   0   7   1       93.47      154.71      8.66 o 
   1   7   1      508.50      410.29      3.93 o 
   2   7   1      109.80      137.95      2.65 o 
   3   7   1        8.06       11.26      0.71 o 
   4   7   1       97.62      112.97      3.42 o 
   5   7   1        0.26        0.23      1.11 o 
  -5   8   1      169.96      157.64      3.56 o 
  -4   8   1        0.22        7.85      0.85 o 
  -3   8   1     1009.57     1035.93      9.21 o 
  -2   8   1       81.02       79.80      2.22 o 
  -1   8   1       95.43      101.62      2.11 o 
   0   8   1      903.22      955.38     17.98 o 
   1   8   1      503.79      511.57      4.73 o 
   2   8   1      305.93      318.06      4.23 o 
   3   8   1        0.18        1.59      0.68 o 
   4   8   1      281.38      289.87      5.25 o 
   5   8   1       21.70       18.58      0.91 o 
  -5   9   1       24.58       25.23      0.94 o 
  -4   9   1      277.86      253.14      4.94 o 
  -3   9   1      129.03      138.22      3.45 o 
  -2   9   1       52.69       60.19      1.82 o 
  -1   9   1      201.53      210.87      3.19 o 
   0   9   1      122.54      114.13      1.59 o 
   1   9   1      373.38      370.04      4.26 o 
   2   9   1        3.30        3.70      0.48 o 
   3   9   1     1203.07     1163.71     10.15 o 
   4   9   1       15.73       12.57      1.02 o 
   5   9   1       12.10       15.22      0.80 o 
  -5  10   1      107.18      111.94      2.88 o 
  -4  10   1        1.62        1.42      0.85 o 
  -3  10   1      186.78      187.07      4.13 o 
  -2  10   1       51.10       43.60      1.28 o 
  -1  10   1      116.52      108.50      2.48 o 
   0  10   1        6.29       27.81      0.73 o 
   1  10   1      420.25      450.39      5.03 o 
   2  10   1       88.13       71.03      2.02 o 
   3  10   1      523.61      566.67      7.07 o 
   4  10   1      176.01      165.95      3.96 o 
   5  10   1       60.89       73.32      2.02 o 
  -5  11   1        5.95        7.37      0.60 o 
  -4  11   1      483.55      469.36      6.52 o 
  -3  11   1      198.51      217.50      4.50 o 
  -2  11   1      406.50      470.76      5.92 o 
  -1  11   1      495.18      488.36      5.58 o 
   0  11   1      533.74      630.43     18.67 o 
   1  11   1       17.21       25.43      0.85 o 
   2  11   1      372.62      349.26      5.11 o 
   3  11   1      196.38      174.09      4.02 o 
   4  11   1      153.08      155.77      3.76 o 
   5  11   1        0.23       -1.00      1.00 o 
  -5  12   1       22.31       26.06      0.83 o 
  -4  12   1        3.46        4.12      0.77 o 
  -3  12   1       85.21       75.98      2.28 o 
  -2  12   1        3.65        8.42      0.82 o 
  -1  12   1      759.51      911.62      8.29 o 
   0  12   1      281.15      372.08      5.52 o 
   1  12   1      357.00      407.78      5.43 o 
   2  12   1       41.63       41.06      1.25 o 
   3  12   1        4.47        4.07      0.77 o 
   4  12   1        3.32        5.09      0.68 o 
   5  12   1        9.56       11.32      0.65 o 
  -4  13   1       74.19       71.13      2.22 o 
  -3  13   1       29.35       25.38      1.11 o 
  -2  13   1       20.86       24.44      1.02 o 
  -1  13   1      142.82      143.52      3.45 o 
   0  13   1        2.36        1.98      0.41 o 
   1  13   1      406.71      476.09      6.11 o 
   2  13   1       58.09       47.92      1.45 o 
   3  13   1      315.88      299.22      5.39 o 
   4  13   1       71.29       66.80      1.91 o 
  -4  14   1       26.59       32.43      1.02 o 
  -3  14   1      209.98      222.31      4.59 o 
  -2  14   1       52.83       57.31      1.68 o 
  -1  14   1       74.30      106.28      2.73 o 
   0  14   1      258.51      298.13      9.74 o 
   1  14   1      100.74      123.60      3.39 o 
   2  14   1      204.16      196.02      4.36 o 
   3  14   1       66.40       70.95      2.08 o 
   4  14   1       42.49       36.31      1.08 o 
  -4  15   1       16.12       18.15      0.80 o 
  -3  15   1       23.01       21.05      1.02 o 
  -2  15   1        0.70        2.47      0.85 o 
  -1  15   1        2.00        1.17      1.42 o 
   0  15   1       11.49       12.04      0.85 o 
   1  15   1       28.30       26.06      1.08 o 
   2  15   1       14.73       11.98      0.94 o 
   3  15   1        1.31        1.08      1.25 o 
   4  15   1       30.04       28.79      0.91 o 
  -4  16   1        2.16        4.04      0.51 o 
  -3  16   1        6.72        6.29      0.71 o 
  -2  16   1        0.30        2.90      0.74 o 
  -1  16   1       16.72       20.11      1.02 o 
   0  16   1      219.09      235.80      3.41 o 
   1  16   1        3.97        4.78      0.85 o 
   2  16   1      226.25      225.43      4.65 o 
   3  16   1       49.58       44.51      1.39 o 
   4  16   1      135.95      128.86      2.62 o 
  -3  17   1       12.41       10.81      0.80 o 
  -2  17   1       97.28       95.43      2.62 o 
  -1  17   1      168.62      178.39      4.13 o 
   0  17   1        0.15        0.36      0.66 o 
   1  17   1      145.89      154.90      3.87 o 
   2  17   1       57.51       56.38      1.76 o 
   3  17   1       38.01       43.62      1.37 o 
  -3  18   1      117.92      126.05      2.73 o 
  -2  18   1        3.84        7.68      0.74 o 
  -1  18   1       42.72       41.66      1.25 o 
   0  18   1       99.76      111.44      2.33 o 
   1  18   1       28.95       33.88      1.17 o 
   2  18   1      137.39      130.32      3.25 o 
   3  18   1       99.76       97.60      2.42 o 
  -2  19   1       46.51       51.22      1.57 o 
  -1  19   1      138.07      131.69      3.28 o 
   0  19   1        2.24        1.65      0.46 o 
   1  19   1      114.31      123.45      3.19 o 
   2  19   1        0.10        0.34      1.05 o 
  -2  20   1       22.44       20.40      0.74 o 
  -1  20   1       44.68       47.81      1.45 o 
   0  20   1      361.32      337.43      4.09 o 
   1  20   1        2.95        2.70      0.60 o 
   2  20   1       66.30       65.99      1.71 o 
  -1  21   1        9.07        9.70      0.63 o 
   0  21   1       28.48       29.97      0.75 o 
   1  21   1       35.25       32.41      1.08 o 
  -6   0   2        4.27        4.78      0.48 o 
  -4   0   2      129.81      112.85      3.13 o 
  -2   0   2     1189.25     1320.42      7.53 o 
   0   0   2    19342.78    18731.37    602.24 o 
   2   0   2      774.56      770.43      5.42 o 
   4   0   2     1610.03     1571.79     12.16 o 
   6   0   2      154.70      139.57      2.85 o 
  -6   1   2        6.26        6.20      0.54 o 
  -5   1   2       42.94       44.02      1.34 o 
  -4   1   2      448.76      453.81      6.17 o 
  -3   1   2       82.14      124.53      2.68 o 
  -2   1   2     1782.10     1894.59      9.63 o 
  -1   1   2      284.02      259.84      2.24 o 
   0   1   2       57.84       61.12      6.49 o 
   1   1   2     9592.95     8622.40     53.48 o 
   2   1   2     1670.94     1666.77      8.90 o 
   3   1   2      103.11       94.21      2.36 o 
   4   1   2      219.20      206.33      4.19 o 
   5   1   2       42.49       43.36      1.31 o 
   6   1   2       15.77       19.12      0.74 o 
  -6   2   2       10.16        9.61      0.63 o 
  -5   2   2       11.82       16.24      0.91 o 
  -4   2   2      232.20      241.18      4.56 o 
  -3   2   2     1418.35     1340.15      9.39 o 
  -2   2   2       40.78       30.08      0.94 o 
  -1   2   2     3206.86     3369.46     29.60 o 
   0   2   2     2070.60     1848.25     45.84 o 
   1   2   2     7105.58     6047.58     43.42 o 
   2   2   2      548.36      552.97      4.57 o 
   3   2   2      188.77      209.78      3.39 o 
   4   2   2      125.94      145.68      3.62 o 
   5   2   2      159.67      157.46      3.87 o 
   6   2   2       13.33        9.87      0.63 o 
  -6   3   2       12.99       12.71      0.63 o 
  -5   3   2       75.43       79.33      2.48 o 
  -4   3   2       94.23       79.26      2.45 o 
  -3   3   2      197.11      225.74      3.65 o 
  -2   3   2        8.45        8.50      0.51 o 
  -1   3   2     4293.99     4887.48     38.76 o 
   0   3   2    10817.78    10940.54    892.60 o 
   1   3   2     3757.25     3357.52     31.40 o 
   2   3   2      690.08      728.83      5.47 o 
   3   3   2      526.55      476.61      5.35 o 
   4   3   2       13.80       21.45      0.94 o 
   5   3   2      212.55      215.88      4.56 o 
   6   3   2       39.74       37.53      1.22 o 
  -6   4   2       81.49       75.57      2.08 o 
  -5   4   2        2.26        1.79      0.74 o 
  -4   4   2      348.87      356.23      5.60 o 
  -3   4   2      419.29      472.44      5.40 o 
  -2   4   2       53.79       85.34      1.88 o 
  -1   4   2       24.15       21.77      0.65 o 
   0   4   2     1865.99     1846.17    186.70 o 
   1   4   2      976.33      912.73      5.40 o 
   2   4   2      141.15      165.90      2.57 o 
   3   4   2       32.37       30.13      0.94 o 
   4   4   2      356.96      360.77      5.65 o 
   5   4   2        7.24        8.82      0.88 o 
   6   4   2       21.28       25.21      0.83 o 
  -6   5   2       13.54       14.88      0.65 o 
  -5   5   2      208.66      199.66      4.30 o 
  -4   5   2      435.40      458.58      6.43 o 
  -3   5   2       99.41      102.28      2.65 o 
  -2   5   2      213.33      161.22      2.65 o 
  -1   5   2     1898.73     2500.78     11.33 o 
   0   5   2     9496.89     9717.73   1373.39 o 
   1   5   2       33.93       37.54      1.14 o 
   2   5   2     1003.42     1136.10      7.57 o 
   3   5   2       35.77       25.10      0.83 o 
   4   5   2        0.53        2.50      0.74 o 
   5   5   2        7.04       10.92      0.85 o 
  -5   6   2       42.41       38.70      1.17 o 
  -4   6   2        6.86        5.06      0.82 o 
  -3   6   2      969.67      999.92      8.58 o 
  -2   6   2     1578.50     1827.63     10.53 o 
  -1   6   2     1324.22     1611.40      8.65 o 
   0   6   2      368.00      341.94     36.92 o 
   1   6   2      210.59      218.68      2.71 o 
   2   6   2     1589.99     1635.83      9.86 o 
   3   6   2       29.31       42.45      1.25 o 
   4   6   2      118.00      116.67      3.39 o 
   5   6   2        0.19        0.82      1.14 o 
  -5   7   2       53.93       53.36      1.62 o 
  -4   7   2       69.08       68.22      2.02 o 
  -3   7   2        1.39        3.90      0.71 o 
  -2   7   2      666.57      826.44      6.80 o 
  -1   7   2      172.12      233.99      2.99 o 
   0   7   2      923.50     1063.87     79.91 o 
   1   7   2     2753.97     2640.13     12.80 o 
   2   7   2      342.50      374.90      4.40 o 
   3   7   2     1363.41     1467.53     11.01 o 
   4   7   2       10.00        7.96      0.91 o 
   5   7   2       84.39       95.05      2.85 o 
  -5   8   2      104.92      104.79      2.93 o 
  -4   8   2       47.18       42.80      1.28 o 
  -3   8   2       97.67      112.04      3.13 o 
  -2   8   2      544.49      666.74      6.27 o 
  -1   8   2     2610.18     3109.37     14.95 o 
   0   8   2     1201.77     1240.61     80.82 o 
   1   8   2        1.17        3.21      0.43 o 
   2   8   2      415.42      429.27      4.95 o 
   3   8   2       38.79       41.71      1.20 o 
   4   8   2      716.72      686.36      8.14 o 
   5   8   2       53.61       51.96      1.57 o 
  -5   9   2       24.42       21.71      0.91 o 
  -4   9   2      349.56      333.96      5.71 o 
  -3   9   2       10.42        6.60      0.74 o 
  -2   9   2      441.27      527.84      5.83 o 
  -1   9   2       61.12       63.87      1.91 o 
   0   9   2      125.70      104.72      7.29 o 
   1   9   2        1.38        1.34      0.46 o 
   2   9   2       81.84       80.06      2.33 o 
   3   9   2      381.64      415.56      5.88 o 
   4   9   2      215.02      225.17      4.68 o 
   5   9   2        0.55        1.34      0.57 o 
  -5  10   2        5.72        5.01      0.65 o 
  -4  10   2      136.30      147.40      3.79 o 
  -3  10   2       40.07       40.29      1.17 o 
  -2  10   2      137.23      174.54      3.56 o 
  -1  10   2        1.32        3.01      0.51 o 
   0  10   2        9.14        7.71      0.36 o 
   1  10   2       69.24       58.36      1.74 o 
   2  10   2       81.97       83.95      2.53 o 
   3  10   2       16.52       15.70      0.94 o 
   4  10   2        5.29        2.42      0.82 o 
   5  10   2        2.40        0.06      1.08 o 
  -5  11   2       72.06       82.01      2.28 o 
  -4  11   2       15.14       12.94      0.97 o 
  -3  11   2       94.41       98.11      2.79 o 
  -2  11   2      138.71      154.62      3.50 o 
  -1  11   2       48.74       60.47      1.79 o 
   0  11   2       94.11      127.27      4.60 o 
   1  11   2      551.63      555.72      6.07 o 
   2  11   2      134.81      135.59      3.19 o 
   3  11   2       29.02       22.84      1.00 o 
   4  11   2        7.71        5.80      0.74 o 
   5  11   2       18.66       21.34      0.74 o 
  -5  12   2       98.97       87.21      2.16 o 
  -4  12   2      142.57      144.45      3.62 o 
  -3  12   2       98.70       93.04      2.70 o 
  -2  12   2       27.37       28.68      0.97 o 
  -1  12   2       94.52       83.74      2.22 o 
   0  12   2       85.38       87.12      3.56 o 
   1  12   2      719.84      794.80      7.77 o 
   2  12   2        8.80        9.76      0.82 o 
   3  12   2      178.35      167.72      3.99 o 
   4  12   2       85.55       78.40      2.36 o 
   5  12   2       41.53       42.32      1.28 o 
  -4  13   2      110.34      102.51      2.96 o 
  -3  13   2       49.72       49.77      1.54 o 
  -2  13   2       20.65       24.21      1.05 o 
  -1  13   2      250.14      255.04      4.53 o 
   0  13   2      246.02      272.73      9.14 o 
   1  13   2        0.27       -0.60      1.25 o 
   2  13   2      257.67      274.83      4.93 o 
   3  13   2      103.48      121.18      3.56 o 
   4  13   2        5.33        8.11      0.77 o 
  -4  14   2       17.73       19.66      0.88 o 
  -3  14   2        3.50        2.22      0.74 o 
  -2  14   2        6.39        6.40      0.77 o 
  -1  14   2       12.46       13.43      0.80 o 
   0  14   2       58.59       59.22      4.23 o 
   1  14   2       12.77       16.64      0.97 o 
   2  14   2     1242.71     1245.62     11.18 o 
   3  14   2       41.82       40.40      1.31 o 
   4  14   2       66.15       64.30      1.96 o 
  -4  15   2        2.53        2.67      0.63 o 
  -3  15   2        0.11        1.31      0.68 o 
  -2  15   2      347.42      363.44      5.88 o 
  -1  15   2      272.93      265.05      4.96 o 
   0  15   2       14.52       19.84      1.17 o 
   1  15   2      392.67      419.15      6.26 o 
   2  15   2        0.63        1.62      0.85 o 
   3  15   2      373.60      348.51      5.45 o 
   4  15   2        4.02        5.03      0.63 o 
  -4  16   2        0.28        0.20      0.80 o 
  -3  16   2       65.70       67.45      2.08 o 
  -2  16   2       99.24       95.38      2.73 o 
  -1  16   2      749.98      801.84      8.89 o 
   0  16   2      406.60      425.27     18.78 o 
   1  16   2        3.97        6.51      0.77 o 
   2  16   2        0.77       -0.57      1.31 o 
   3  16   2        0.08       -0.68      1.17 o 
   4  16   2        4.48        6.43      0.54 o 
  -3  17   2       22.73       22.56      0.88 o 
  -2  17   2       72.11       76.02      2.36 o 
  -1  17   2      102.36       99.22      2.76 o 
   0  17   2      589.10      629.27     20.72 o 
   1  17   2       69.15       65.63      1.91 o 
   2  17   2        0.73       -0.37      1.37 o 
   3  17   2      164.73      159.96      3.31 o 
  -3  18   2        5.40        5.15      0.63 o 
  -2  18   2       10.62        7.45      0.74 o 
  -1  18   2       38.07       39.38      1.22 o 
   0  18   2       20.98       20.33      0.84 o 
   1  18   2       26.95       27.28      1.08 o 
   2  18   2      248.74      257.49      4.42 o 
   3  18   2        8.47        7.54      0.60 o 
  -2  19   2       97.91       89.47      2.48 o 
  -1  19   2        0.71        0.54      1.05 o 
   0  19   2       22.15       20.11      0.64 o 
   1  19   2       16.18       14.45      0.80 o 
   2  19   2        1.82        2.10      0.65 o 
  -2  20   2        1.54        0.26      0.88 o 
  -1  20   2       24.50       28.53      0.91 o 
   0  20   2      122.96      112.09      3.15 o 
   1  20   2        3.83        5.94      0.68 o 
   2  20   2      111.74       95.15      2.25 o 
  -1  21   2       60.70       47.82      1.39 o 
   0  21   2       32.28       23.45      0.54 o 
   1  21   2      279.13      263.32      3.57 o 
  -5   0   3        9.72       10.30      0.82 o 
  -3   0   3     1208.83     1229.63      9.01 o 
  -1   0   3     3224.32     3085.01     88.76 o 
   1   0   3      994.76      770.14     61.42 o 
   3   0   3      249.03      256.07      3.82 o 
   5   0   3      141.98      138.66      3.67 o 
  -6   1   3        0.99        1.11      0.46 o 
  -5   1   3       31.46       29.39      1.08 o 
  -4   1   3      129.95      136.34      3.45 o 
  -3   1   3      281.34      346.28      4.48 o 
  -2   1   3        4.25       13.31      0.51 o 
  -1   1   3     2384.88     2572.25     10.87 o 
   0   1   3     1058.18      867.60     25.45 o 
   1   1   3      639.57      496.20      3.55 o 
   2   1   3      295.25      251.94      3.06 o 
   3   1   3       55.33       56.41      1.65 o 
   4   1   3        5.86        3.75      0.71 o 
   5   1   3      460.60      449.87      6.43 o 
   6   1   3        3.55        5.49      0.57 o 
  -6   2   3       76.15       77.58      2.14 o 
  -5   2   3        1.02        1.22      0.65 o 
  -4   2   3      367.55      338.89      5.37 o 
  -3   2   3      399.93      438.94      5.09 o 
  -2   2   3      557.92      607.79      4.91 o 
  -1   2   3        1.75        4.41      0.34 o 
   0   2   3       54.86       52.29      0.91 o 
   1   2   3      173.51      131.41      1.77 o 
   2   2   3      137.06       76.96      1.74 o 
   3   2   3        7.91       10.24      0.60 o 
   4   2   3      901.35      878.91      8.90 o 
   5   2   3      172.12      165.01      3.96 o 
   6   2   3      116.78      117.40      2.54 o 
  -6   3   3        0.01        0.31      0.82 o 
  -5   3   3       88.67       88.56      2.59 o 
  -4   3   3      286.23      303.74      5.11 o 
  -3   3   3       71.41       58.75      1.79 o 
  -2   3   3      755.98      739.81      5.64 o 
  -1   3   3     1557.31     1709.80      8.29 o 
   0   3   3     1672.37     1560.95      9.44 o 
   1   3   3     1338.01     1072.23      6.06 o 
   2   3   3      324.09      272.38      3.29 o 
   3   3   3       42.74       46.50      1.28 o 
   4   3   3       29.91       30.13      1.11 o 
   5   3   3        1.00        0.48      1.37 o 
   6   3   3       45.87       43.57      1.25 o 
  -6   4   3        0.08       -0.48      0.71 o 
  -5   4   3        5.82        7.11      0.80 o 
  -4   4   3        2.27        0.88      1.37 o 
  -3   4   3      851.74      912.54      7.88 o 
  -2   4   3     1816.37     2019.92     10.88 o 
  -1   4   3     1740.01     1922.05      9.30 o 
   0   4   3      206.13      213.70      7.89 o 
   1   4   3       66.06       60.03      1.34 o 
   2   4   3      281.24      336.30      3.80 o 
   3   4   3      833.84      738.22      7.10 o 
   4   4   3      162.76      163.80      3.90 o 
   5   4   3      145.27      139.90      3.53 o 
  -5   5   3      184.34      175.95      3.99 o 
  -4   5   3       12.78       14.42      0.88 o 
  -3   5   3      586.22      649.42      6.70 o 
  -2   5   3      211.56      227.44      3.25 o 
  -1   5   3      686.41      801.29      5.42 o 
   0   5   3     1501.40     1580.25    117.76 o 
   1   5   3      652.33      570.24      4.46 o 
   2   5   3        2.09        4.95      0.48 o 
   3   5   3     1059.53     1041.72      8.76 o 
   4   5   3       36.53       34.31      1.14 o 
   5   5   3       39.49       48.91      1.54 o 
  -5   6   3       53.32       52.73      1.59 o 
  -4   6   3      811.54      802.77      8.78 o 
  -3   6   3      632.21      575.48      6.50 o 
  -2   6   3      523.85      665.84      5.90 o 
  -1   6   3       21.73       17.75      0.57 o 
   0   6   3       66.09       71.35      4.73 o 
   1   6   3       28.39       10.36      0.46 o 
   2   6   3     1296.89     1305.39      8.77 o 
   3   6   3       53.54       67.67      2.02 o 
   4   6   3       12.40        9.44      0.82 o 
   5   6   3       66.62       60.88      1.91 o 
  -5   7   3        0.50        1.88      0.65 o 
  -4   7   3      368.90      346.40      5.74 o 
  -3   7   3       23.23       30.21      1.02 o 
  -2   7   3     2001.91     2303.12     13.00 o 
  -1   7   3     2216.33     2599.35     12.89 o 
   0   7   3      346.90      270.10     31.08 o 
   1   7   3     2373.24     2272.97     11.82 o 
   2   7   3      469.94      440.25      4.95 o 
   3   7   3        8.87       14.93      0.82 o 
   4   7   3      257.14      257.48      4.93 o 
   5   7   3        4.40        6.09      0.71 o 
  -5   8   3       11.00       15.36      0.88 o 
  -4   8   3      126.84      122.35      3.47 o 
  -3   8   3      902.30      929.45      8.85 o 
  -2   8   3       61.02       87.58      2.39 o 
  -1   8   3      106.95       76.20      1.99 o 
   0   8   3      223.03      237.52     23.00 o 
   1   8   3       71.69       54.86      1.51 o 
   2   8   3      147.48      134.92      2.88 o 
   3   8   3     1449.66     1453.73     11.42 o 
   4   8   3      206.96      219.80      4.59 o 
   5   8   3       25.26       25.29      1.00 o 
  -5   9   3      104.61      101.83      2.76 o 
  -4   9   3       13.63       13.65      0.94 o 
  -3   9   3      367.95      356.81      5.51 o 
  -2   9   3      541.54      651.21      6.61 o 
  -1   9   3      593.45      681.02      6.16 o 
   0   9   3      106.66      147.68     16.29 o 
   1   9   3      484.66      448.17      4.95 o 
   2   9   3      184.81      187.22      3.53 o 
   3   9   3       45.46       44.42      1.39 o 
   4   9   3      161.54      160.37      3.99 o 
   5   9   3       60.33       62.22      1.94 o 
  -5  10   3        0.07        0.11      0.91 o 
  -4  10   3      123.43      127.93      3.50 o 
  -3  10   3      147.12      155.68      3.85 o 
  -2  10   3      475.07      533.47      6.26 o 
  -1  10   3      931.46     1057.90      8.32 o 
   0  10   3      123.92      127.86     10.20 o 
   1  10   3     1940.79     1990.13     12.30 o 
   2  10   3       79.77       78.94      2.16 o 
   3  10   3      118.14      144.21      3.73 o 
   4  10   3      147.05      151.46      3.87 o 
   5  10   3        0.88        0.43      0.91 o 
  -5  11   3       10.93       14.25      0.68 o 
  -4  11   3       15.59       15.53      0.97 o 
  -3  11   3       28.39       33.34      1.17 o 
  -2  11   3       11.71       13.06      0.85 o 
  -1  11   3      321.82      361.84      4.94 o 
   0  11   3     2339.15     2656.58    204.39 o 
   1  11   3      189.34      194.21      3.68 o 
   2  11   3      326.34      318.78      5.05 o 
   3  11   3        1.19        2.28      0.68 o 
   4  11   3       12.97       12.23      0.88 o 
   5  11   3       15.76       16.84      0.71 o 
  -5  12   3        3.66        3.75      0.51 o 
  -4  12   3       28.42       31.01      1.14 o 
  -3  12   3        0.37        0.26      1.28 o 
  -2  12   3      406.43      445.20      6.17 o 
  -1  12   3      316.61      335.81      5.05 o 
   0  12   3      623.55      646.85     42.43 o 
   1  12   3       57.85       54.13      1.65 o 
   2  12   3      146.45      153.17      3.65 o 
   3  12   3       28.36       27.85      1.19 o 
   4  12   3      108.82      111.37      3.10 o 
  -4  13   3        0.37        0.54      1.08 o 
  -3  13   3       25.15       31.58      1.19 o 
  -2  13   3       10.63        9.73      0.91 o 
  -1  13   3        0.18        0.51      1.05 o 
   0  13   3       62.56       58.34      1.31 o 
   1  13   3      275.60      274.42      4.85 o 
   2  13   3      132.89      125.66      3.45 o 
   3  13   3      295.83      293.31      5.25 o 
   4  13   3       20.64       21.19      0.94 o 
  -4  14   3       48.09       47.41      1.45 o 
  -3  14   3        7.92        9.87      0.91 o 
  -2  14   3      149.21      145.39      3.82 o 
  -1  14   3      315.03      291.13      5.11 o 
   0  14   3        0.95        7.52      4.76 o 
   1  14   3      459.66      492.83      6.69 o 
   2  14   3        2.30        1.88      0.77 o 
   3  14   3       63.25       78.24      2.42 o 
   4  14   3       52.87       51.20      1.57 o 
  -4  15   3        0.75       -0.85      0.97 o 
  -3  15   3       29.56       28.59      1.14 o 
  -2  15   3      129.47      140.01      3.65 o 
  -1  15   3        0.05       -0.60      1.19 o 
   0  15   3      429.41      443.28     24.62 o 
   1  15   3       42.96       48.54      1.45 o 
   2  15   3       16.59       15.19      1.02 o 
   3  15   3       28.47       33.51      1.11 o 
   4  15   3       10.47        9.87      0.68 o 
  -4  16   3       38.33       33.81      1.00 o 
  -3  16   3       71.61       71.25      2.08 o 
  -2  16   3        1.11        2.28      0.74 o 
  -1  16   3       52.49       50.37      1.54 o 
   0  16   3       67.96       71.28      6.39 o 
   1  16   3        0.52       -0.17      1.28 o 
   2  16   3      186.68      190.83      4.13 o 
   3  16   3       35.87       35.02      1.11 o 
  -3  17   3        0.15        0.57      0.63 o 
  -2  17   3       87.35       89.08      2.45 o 
  -1  17   3       92.66       82.33      2.48 o 
   0  17   3       55.96       61.75      1.31 o 
   1  17   3       58.95       56.43      1.79 o 
   2  17   3        6.99        7.51      0.88 o 
   3  17   3       44.48       50.17      1.54 o 
  -3  18   3      102.02       97.92      2.36 o 
  -2  18   3        4.63        4.04      0.65 o 
  -1  18   3       16.87       17.38      0.91 o 
   0  18   3       29.30       28.61      1.79 o 
   1  18   3      106.74      100.54      2.62 o 
   2  18   3       33.69       29.31      1.02 o 
   3  18   3        0.15        0.68      0.77 o 
  -2  19   3       24.50       26.03      0.88 o 
  -1  19   3       39.90       36.90      1.08 o 
   0  19   3        6.64        6.92      0.58 o 
   1  19   3       35.93       34.97      1.08 o 
   2  19   3       27.54       24.95      0.88 o 
  -1  20   3       19.06       18.55      0.71 o 
   0  20   3       19.18       17.84      0.85 o 
   1  20   3       21.61       21.19      0.82 o 
   0  21   3       38.02       37.45      0.77 o 
  -6   0   4       67.55       70.80      1.99 o 
  -4   0   4      319.48      274.43      4.91 o 
  -2   0   4        4.86        3.87      0.40 o 
   0   0   4     6003.63     4992.88    368.60 o 
   2   0   4      568.23      521.96      4.73 o 
   4   0   4      821.08      816.47      8.67 o 
  -6   1   4       34.79       34.20      1.02 o 
  -5   1   4        0.71       -0.31      1.28 o 
  -4   1   4       15.67       13.88      0.88 o 
  -3   1   4      327.07      318.17      4.46 o 
  -2   1   4       85.90       62.74      1.62 o 
  -1   1   4      437.40      431.61      3.50 o 
   0   1   4     2815.42     2296.39    133.34 o 
   1   1   4        2.14        6.77      0.37 o 
   2   1   4      255.02      212.52      2.97 o 
   3   1   4      126.16      146.73      3.05 o 
   4   1   4       29.30       28.59      1.05 o 
   5   1   4      135.18      128.03      3.47 o 
  -6   2   4        8.23        6.88      0.54 o 
  -5   2   4      114.73      121.56      3.45 o 
  -4   2   4       34.43       40.00      1.19 o 
  -3   2   4      536.35      583.67      6.13 o 
  -2   2   4      193.16      166.45      2.62 o 
  -1   2   4      197.21      148.49      2.03 o 
   0   2   4      219.17      143.05      2.30 o 
   1   2   4     1017.05      840.05      5.37 o 
   2   2   4       12.00        2.99      0.37 o 
   3   2   4      221.54      216.03      3.71 o 
   4   2   4       24.14       26.51      1.05 o 
   5   2   4        6.43        5.01      0.77 o 
  -6   3   4        0.06        0.11      0.77 o 
  -5   3   4      357.24      353.52      5.57 o 
  -4   3   4        7.48       13.28      0.88 o 
  -3   3   4      261.89      269.69      4.14 o 
  -2   3   4       52.73       72.98      1.79 o 
  -1   3   4     4058.35     4517.60     42.22 o 
   0   3   4     2961.01     2682.27    109.23 o 
   1   3   4      160.92      156.45      2.20 o 
   2   3   4       23.01       49.10      1.34 o 
   3   3   4      462.96      461.75      5.58 o 
   4   3   4      164.50      184.26      4.10 o 
   5   3   4      160.86      168.41      3.93 o 
  -5   4   4       20.99       25.77      1.02 o 
  -4   4   4     1066.88      976.06      9.67 o 
  -3   4   4      232.35      206.81      3.76 o 
  -2   4   4      249.41      235.72      3.31 o 
  -1   4   4     1415.43     1501.63      8.20 o 
   0   4   4      540.99      469.49      7.07 o 
   1   4   4       65.71       35.79      1.00 o 
   2   4   4     1235.88     1147.60      7.96 o 
   3   4   4       72.13       72.27      2.05 o 
   4   4   4      550.89      545.54      7.10 o 
   5   4   4        3.36        5.06      0.68 o 
  -5   5   4      136.20      120.40      3.28 o 
  -4   5   4       87.23       81.53      2.56 o 
  -3   5   4        6.34       16.89      0.82 o 
  -2   5   4      416.67      415.94      4.58 o 
  -1   5   4       18.36       24.30      0.74 o 
   0   5   4      302.87      244.41      2.00 o 
   1   5   4      537.62      560.89      4.71 o 
   2   5   4       98.31       86.49      2.16 o 
   3   5   4      602.37      596.31      6.65 o 
   4   5   4      442.99      428.95      6.32 o 
   5   5   4       21.26       22.10      0.94 o 
  -5   6   4        3.43        4.66      0.74 o 
  -4   6   4       42.82       52.35      1.51 o 
  -3   6   4      410.42      431.36      5.69 o 
  -2   6   4       74.08       65.42      1.71 o 
  -1   6   4      449.82      508.86      4.64 o 
   0   6   4      277.14      321.30     12.20 o 
   1   6   4     1656.17     1411.60      8.58 o 
   2   6   4     1638.40     1570.71     10.23 o 
   3   6   4      435.27      405.79      5.57 o 
   4   6   4      544.85      571.64      7.41 o 
   5   6   4      106.80      101.74      2.96 o 
  -5   7   4       54.06       59.88      1.79 o 
  -4   7   4      117.75      111.51      2.96 o 
  -3   7   4      224.12      183.80      3.82 o 
  -2   7   4      423.24      428.22      5.00 o 
  -1   7   4       77.71       68.36      1.85 o 
   0   7   4     1644.66     1819.85     95.31 o 
   1   7   4      326.87      392.77      4.29 o 
   2   7   4       14.64       17.32      0.68 o 
   3   7   4      552.80      512.53      6.47 o 
   4   7   4      123.48      133.42      3.67 o 
   5   7   4      170.17      176.57      3.73 o 
  -5   8   4       26.68       20.51      0.85 o 
  -4   8   4      150.78      166.50      3.99 o 
  -3   8   4        9.41       14.76      0.88 o 
  -2   8   4       94.14       81.86      2.39 o 
  -1   8   4     1667.59     1858.54     11.03 o 
   0   8   4      594.42      560.89     34.64 o 
   1   8   4        4.56        6.68      0.54 o 
   2   8   4      135.28      138.39      3.02 o 
   3   8   4      546.87      526.07      6.67 o 
   4   8   4      332.64      318.29      5.54 o 
   5   8   4        1.33        2.70      0.57 o 
  -5   9   4       29.68       27.40      0.94 o 
  -4   9   4       26.44       22.82      1.08 o 
  -3   9   4        1.30        0.09      1.48 o 
  -2   9   4      410.47      502.29      5.94 o 
  -1   9   4       78.23       63.34      1.79 o 
   0   9   4     2549.73     2610.49    163.67 o 
   1   9   4      899.71      898.49      7.51 o 
   2   9   4     1101.04     1153.28      9.42 o 
   3   9   4      209.97      190.82      4.16 o 
   4   9   4      118.74      112.54      3.33 o 
   5   9   4        0.03        0.74      0.51 o 
  -5  10   4       78.93       72.60      1.91 o 
  -4  10   4      196.98      175.54      4.10 o 
  -3  10   4      246.20      233.50      4.68 o 
  -2  10   4      230.48      266.89      4.51 o 
  -1  10   4      308.69      351.25      4.74 o 
   0  10   4      222.86      214.02     18.84 o 
   1  10   4      638.64      647.57      6.56 o 
   2  10   4        1.49       -0.63      1.11 o 
   3  10   4      222.70      231.30      4.65 o 
   4  10   4       56.44       52.93      1.62 o 
   5  10   4       27.45       28.45      0.85 o 
  -5  11   4       82.68       79.98      2.16 o 
  -4  11   4        2.24        3.36      0.71 o 
  -3  11   4      844.78      859.36      9.10 o 
  -2  11   4      228.24      242.94      4.45 o 
  -1  11   4      307.57      389.81      5.28 o 
   0  11   4       55.81       64.98      6.43 o 
   1  11   4      207.05      230.42      4.16 o 
   2  11   4      215.76      194.55      4.05 o 
   3  11   4       49.60       55.40      1.79 o 
   4  11   4        0.02       -1.14      1.14 o 
   5  11   4       32.88       40.12      1.20 o 
  -4  12   4      194.29      188.15      3.90 o 
  -3  12   4      100.01      103.52      2.90 o 
  -2  12   4       52.91       61.27      1.74 o 
  -1  12   4      464.25      446.59      5.95 o 
   0  12   4      171.28      177.55     15.86 o 
   1  12   4      839.44      900.74      8.70 o 
   2  12   4        6.79       14.88      0.88 o 
   3  12   4      134.94      130.30      3.59 o 
   4  12   4        7.11        5.46      0.71 o 
  -4  13   4       12.45       13.28      0.85 o 
  -3  13   4       45.22       45.84      1.34 o 
  -2  13   4      168.09      178.11      4.07 o 
  -1  13   4       66.74       61.70      1.94 o 
   0  13   4      955.66      918.82     77.96 o 
   1  13   4       23.54       25.86      1.02 o 
   2  13   4      170.86      169.85      4.02 o 
   3  13   4       10.12       15.79      0.91 o 
   4  13   4       56.32       49.32      1.51 o 
  -4  14   4      159.55      149.95      3.16 o 
  -3  14   4        1.23        0.17      1.28 o 
  -2  14   4       57.17       66.42      1.96 o 
  -1  14   4       34.79       30.95      1.08 o 
   0  14   4        3.19        8.87      2.94 o 
   1  14   4        9.64        9.13      0.82 o 
   2  14   4       28.24       32.15      1.19 o 
   3  14   4       43.42       45.81      1.42 o 
   4  14   4        5.84        6.71      0.71 o 
  -4  15   4       16.16       13.71      0.71 o 
  -3  15   4        3.02       -0.28      1.39 o 
  -2  15   4      132.28      133.95      3.62 o 
  -1  15   4        1.48        1.19      0.68 o 
   0  15   4      272.58      281.43     16.32 o 
   1  15   4        8.35       11.21      0.85 o 
   2  15   4      191.85      197.76      4.33 o 
   3  15   4       28.41       32.18      1.08 o 
   4  15   4       16.02       18.66      0.74 o 
  -3  16   4       32.17       28.02      1.02 o 
  -2  16   4       34.64       33.17      1.19 o 
  -1  16   4      433.54      437.54      6.37 o 
   0  16   4        3.30        9.95      4.81 o 
   1  16   4      392.79      399.84      6.11 o 
   2  16   4       32.87       28.14      1.11 o 
   3  16   4      104.45      110.80      2.85 o 
  -3  17   4      167.94      153.06      3.14 o 
  -2  17   4        3.05        3.70      0.65 o 
  -1  17   4        2.99        2.90      0.65 o 
   0  17   4       89.24       87.53      2.93 o 
   1  17   4        1.80        1.76      0.71 o 
   2  17   4       62.01       55.30      1.62 o 
   3  17   4        3.01        1.93      0.57 o 
  -3  18   4        0.06        0.46      0.91 o 
  -2  18   4      126.69      127.92      3.05 o 
  -1  18   4       41.80       35.54      1.14 o 
   0  18   4       26.21       28.96      1.47 o 
   1  18   4       10.99       11.35      0.80 o 
   2  18   4       11.35        9.33      0.71 o 
  -2  19   4       22.08       23.56      0.83 o 
  -1  19   4      130.95      124.88      3.02 o 
   0  19   4       11.05       10.16      1.58 o 
   1  19   4       11.77       12.32      0.71 o 
   2  19   4       98.72      106.00      2.51 o 
  -1  20   4       10.11       11.52      0.63 o 
   0  20   4      152.18      132.81      6.00 o 
   1  20   4        3.72        4.61      0.57 o 
  -5   0   5      214.21      229.83      4.56 o 
  -3   0   5        6.91       11.18      0.71 o 
  -1   0   5      345.52      279.03     20.69 o 
   1   0   5      451.55      361.17      3.47 o 
   3   0   5      701.09      667.62      6.91 o 
   5   0   5       10.69       18.77      0.97 o 
  -5   1   5       88.11       91.10      2.59 o 
  -4   1   5       64.56       60.14      1.79 o 
  -3   1   5      721.15      748.92      7.20 o 
  -2   1   5      108.53      103.77      2.19 o 
  -1   1   5      198.86      184.65      2.45 o 
   0   1   5     2025.20     1848.45    150.65 o 
   1   1   5     1080.92     1004.58      6.35 o 
   2   1   5      187.11      166.14      2.79 o 
   3   1   5        3.82        3.50      0.57 o 
   4   1   5        5.79        6.88      0.74 o 
   5   1   5      161.74      176.34      3.90 o 
  -5   2   5        1.83       -0.14      1.31 o 
  -4   2   5      556.46      546.42      7.10 o 
  -3   2   5      160.81      200.16      3.68 o 
  -2   2   5       49.44       38.05      1.11 o 
  -1   2   5     2714.11     2845.76     13.05 o 
   0   2   5     2407.87     1953.60    138.93 o 
   1   2   5       21.93       20.14      0.63 o 
   2   2   5       47.39       65.51      1.76 o 
   3   2   5        9.59       14.79      0.71 o 
   4   2   5      286.51      283.75      5.11 o 
   5   2   5       32.43       33.86      1.11 o 
  -5   3   5       12.58       10.75      0.91 o 
  -4   3   5       82.29       86.76      2.65 o 
  -3   3   5       43.48       41.23      1.20 o 
  -2   3   5      259.13      270.50      3.63 o 
  -1   3   5      262.42      231.30      2.86 o 
   0   3   5        3.31       22.20     14.49 o 
   1   3   5      427.68      348.43      3.61 o 
   2   3   5      140.93      134.05      2.59 o 
   3   3   5      228.74      256.89      4.31 o 
   4   3   5      128.99      132.69      3.62 o 
   5   3   5      174.18      165.34      3.73 o 
  -5   4   5        3.05        5.75      0.74 o 
  -4   4   5       25.37       25.80      1.08 o 
  -3   4   5       16.49       17.18      0.85 o 
  -2   4   5     1871.57     2111.07     12.02 o 
  -1   4   5       80.68      104.29      2.02 o 
   0   4   5      139.14      105.15      2.54 o 
   1   4   5     2231.32     1890.37     10.22 o 
   2   4   5      406.71      465.24      4.98 o 
   3   4   5      623.13      603.74      6.76 o 
   4   4   5       68.27       67.71      2.11 o 
   5   4   5        0.83        1.79      0.71 o 
  -5   5   5       22.83       25.03      1.02 o 
  -4   5   5        8.41        7.68      0.94 o 
  -3   5   5     1059.45     1065.26      9.30 o 
  -2   5   5        6.83        4.01      0.54 o 
  -1   5   5     3277.38     3810.67     17.14 o 
   0   5   5     3261.00     3217.96     66.82 o 
   1   5   5        0.38        2.76      0.43 o 
   2   5   5      381.96      396.61      4.74 o 
   3   5   5      203.40      216.74      4.13 o 
   4   5   5      104.77       95.72      2.70 o 
   5   5   5        2.25        1.93      0.68 o 
  -5   6   5        0.31        0.34      1.05 o 
  -4   6   5      782.44      803.07      8.81 o 
  -3   6   5        6.40        6.46      0.77 o 
  -2   6   5      185.44      195.11      3.39 o 
  -1   6   5      697.61      768.21      6.21 o 
   0   6   5      792.60      872.13     11.46 o 
   1   6   5       38.84       45.70      1.37 o 
   2   6   5        0.19        0.77      0.80 o 
   3   6   5       40.09       35.11      1.08 o 
   4   6   5        0.73        1.11      1.37 o 
   5   6   5      119.96      126.43      3.13 o 
  -5   7   5       22.54       22.96      0.91 o 
  -4   7   5        0.17        0.17      1.45 o 
  -3   7   5      110.13      114.67      3.27 o 
  -2   7   5       93.61       85.28      2.36 o 
  -1   7   5       83.78       85.14      2.16 o 
   0   7   5      437.35      395.11      3.18 o 
   1   7   5      361.76      365.92      4.34 o 
   2   7   5      646.92      587.99      6.22 o 
   3   7   5      242.78      233.79      4.42 o 
   4   7   5      871.95      865.89      9.24 o 
   5   7   5       10.77       11.24      0.74 o 
  -5   8   5       44.66       39.21      1.17 o 
  -4   8   5      172.60      156.91      3.88 o 
  -3   8   5      279.38      282.41      4.99 o 
  -2   8   5       67.60       69.65      2.02 o 
  -1   8   5        1.40        0.77      0.80 o 
   0   8   5      500.80      478.00      3.57 o 
   1   8   5      561.28      434.63      4.99 o 
   2   8   5        0.26        2.59      0.51 o 
   3   8   5     1177.06     1121.33     10.31 o 
   4   8   5       13.64       16.87      1.00 o 
   5   8   5       65.86       67.43      1.91 o 
  -5   9   5      137.57      119.52      2.82 o 
  -4   9   5        0.05        1.65      0.65 o 
  -3   9   5      639.72      624.00      7.62 o 
  -2   9   5      317.41      351.87      5.08 o 
  -1   9   5      252.33      282.11      4.22 o 
   0   9   5      132.69      174.15      4.23 o 
   1   9   5        0.38        4.95      0.57 o 
   2   9   5        7.65        5.26      0.68 o 
   3   9   5      341.98      322.10      5.45 o 
   4   9   5       42.20       40.80      1.31 o 
   5   9   5       30.91       37.76      1.11 o 
  -5  10   5       69.45       63.34      1.79 o 
  -4  10   5      165.29      148.84      3.68 o 
  -3  10   5       29.24       37.69      1.17 o 
  -2  10   5      243.53      272.22      4.71 o 
  -1  10   5      508.50      490.10      5.89 o 
   0  10   5       16.01       13.97      0.52 o 
   1  10   5     1087.87     1145.63      9.39 o 
   2  10   5      157.49      169.58      3.76 o 
   3  10   5       70.64       75.22      2.19 o 
   4  10   5       28.49       23.84      1.00 o 
   5  10   5       26.73       29.93      0.85 o 
  -5  11   5       19.43       19.54      0.65 o 
  -4  11   5       94.30       92.79      2.53 o 
  -3  11   5       19.90       16.02      1.02 o 
  -2  11   5      695.55      728.66      8.03 o 
  -1  11   5       55.74       41.81      1.31 o 
   0  11   5      971.15     1024.47     23.14 o 
   1  11   5      175.56      184.64      3.90 o 
   2  11   5      375.18      372.24      5.68 o 
   3  11   5      102.20      112.15      2.99 o 
   4  11   5       18.89       22.22      1.00 o 
  -4  12   5       21.74       21.68      0.97 o 
  -3  12   5        8.70       11.52      0.94 o 
  -2  12   5      619.66      701.28      8.07 o 
  -1  12   5       37.12       25.86      0.97 o 
   0  12   5       68.16       54.53      1.68 o 
   1  12   5       53.92       60.59      1.91 o 
   2  12   5      315.85      313.30      5.39 o 
   3  12   5       26.61       22.70      1.08 o 
   4  12   5       38.10       32.27      1.05 o 
  -4  13   5       14.15       11.07      0.80 o 
  -3  13   5      184.95      188.40      4.19 o 
  -2  13   5      838.66      839.09      9.04 o 
  -1  13   5      117.03      118.29      3.30 o 
   0  13   5       67.73       71.31      4.00 o 
   1  13   5      267.75      298.08      5.22 o 
   2  13   5      103.53      104.81      2.79 o 
   3  13   5       10.20       10.50      0.88 o 
   4  13   5       87.21       83.62      2.48 o 
  -4  14   5       18.41       19.74      0.77 o 
  -3  14   5       24.39       18.49      0.91 o 
  -2  14   5       39.25       36.39      1.28 o 
  -1  14   5      820.88      790.68      8.69 o 
   0  14   5      151.53      146.41      3.40 o 
   1  14   5      487.20      442.42      6.46 o 
   2  14   5       14.29       14.54      0.94 o 
   3  14   5      180.36      191.79      4.05 o 
   4  14   5       56.78       48.93      1.45 o 
  -4  15   5       29.49       27.66      0.80 o 
  -3  15   5      147.13      136.46      3.39 o 
  -2  15   5        4.16        5.09      0.74 o 
  -1  15   5       17.49       15.56      1.02 o 
   0  15   5      435.27      414.83     15.83 o 
   1  15   5       33.22       35.14      1.28 o 
   2  15   5       61.44       72.40      2.19 o 
   3  15   5        0.01        1.14      0.60 o 
  -3  16   5        8.40        5.69      0.71 o 
  -2  16   5       90.07       91.93      2.59 o 
  -1  16   5      137.02      137.69      3.59 o 
   0  16   5       11.93       16.16      2.55 o 
   1  16   5       88.25       85.69      2.56 o 
   2  16   5        2.88        2.39      0.68 o 
   3  16   5        5.65        4.95      0.63 o 
  -3  17   5        7.72       12.03      0.68 o 
  -2  17   5        1.93        4.49      0.68 o 
  -1  17   5      135.92      123.33      3.33 o 
   0  17   5       36.03       36.73      1.72 o 
   1  17   5        0.93        1.68      0.68 o 
   2  17   5       77.09       79.02      2.25 o 
   3  17   5       19.76       23.64      0.77 o 
  -2  18   5        0.11        1.39      0.57 o 
  -1  18   5        4.65        5.29      0.68 o 
   0  18   5        3.28        1.33      0.54 o 
   1  18   5       58.63       60.82      1.79 o 
   2  18   5        0.09        0.54      0.54 o 
  -2  19   5        1.74        2.96      0.51 o 
  -1  19   5      110.89      100.14      2.56 o 
   0  19   5        4.97        4.35      2.66 o 
   1  19   5       29.25       28.42      0.94 o 
   2  19   5       33.64       38.19      1.22 o 
  -1  20   5       18.47       20.65      0.71 o 
   0  20   5       88.85       71.32      1.43 o 
   1  20   5        2.99        2.16      0.46 o 
  -4   0   6       53.50       67.93      1.94 o 
  -2   0   6      873.40      968.01      7.40 o 
   0   0   6      866.92      675.79     66.47 o 
   2   0   6      465.96      553.82      5.52 o 
   4   0   6       75.80       75.26      2.45 o 
  -5   1   6       40.30       39.12      1.20 o 
  -4   1   6      303.51      283.52      5.14 o 
  -3   1   6        6.59       11.21      0.71 o 
  -2   1   6      584.77      668.08      6.02 o 
  -1   1   6      382.37      385.78      3.92 o 
   0   1   6      153.39      167.52     22.01 o 
   1   1   6      161.44      136.98      2.34 o 
   2   1   6       34.54       47.83      1.45 o 
   3   1   6       79.18       80.39      2.25 o 
   4   1   6      260.46      272.46      5.02 o 
   5   1   6       67.96       62.93      1.88 o 
  -5   2   6      420.58      422.05      5.92 o 
  -4   2   6      485.68      498.97      6.92 o 
  -3   2   6       15.00        7.51      0.74 o 
  -2   2   6       17.41       17.32      0.65 o 
  -1   2   6     1556.28     1739.29      9.73 o 
   0   2   6      106.48       92.93      8.62 o 
   1   2   6      510.92      434.97      4.30 o 
   2   2   6       58.76       59.88      1.62 o 
   3   2   6      180.70      158.06      3.48 o 
   4   2   6       53.04       55.12      1.62 o 
   5   2   6       71.62       76.74      2.22 o 
  -5   3   6      124.27      117.62      3.19 o 
  -4   3   6      212.63      207.21      4.48 o 
  -3   3   6      616.88      629.98      6.90 o 
  -2   3   6      167.23      150.64      2.91 o 
  -1   3   6     1804.20     1812.82     10.17 o 
   0   3   6     1124.03     1063.46     85.03 o 
   1   3   6      218.18      236.18      3.17 o 
   2   3   6      110.02      104.78      2.51 o 
   3   3   6      195.82      187.79      3.82 o 
   4   3   6      113.48      115.87      3.42 o 
   5   3   6        1.54        2.50      0.60 o 
  -5   4   6        0.08       -1.14      1.14 o 
  -4   4   6      524.12      496.31      6.84 o 
  -3   4   6      597.41      674.00      7.33 o 
  -2   4   6      173.85      195.20      3.34 o 
  -1   4   6       88.53       95.14      2.11 o 
   0   4   6     2777.28     2558.88    160.97 o 
   1   4   6      202.61      149.39      2.62 o 
   2   4   6      360.09      407.61      4.94 o 
   3   4   6       53.29       57.91      1.68 o 
   4   4   6        0.89        0.09      1.19 o 
   5   4   6       44.59       51.36      1.51 o 
  -5   5   6        1.20        2.02      0.60 o 
  -4   5   6      375.63      364.12      5.91 o 
  -3   5   6      548.13      578.44      6.93 o 
  -2   5   6       37.74       27.74      0.88 o 
  -1   5   6      270.99      265.98      3.57 o 
   0   5   6      380.28      324.24     23.91 o 
   1   5   6      625.77      543.63      5.28 o 
   2   5   6      727.64      717.28      6.83 o 
   3   5   6      217.46      210.72      4.22 o 
   4   5   6      440.78      434.74      6.49 o 
   5   5   6       11.12       13.25      0.82 o 
  -5   6   6        3.22        1.59      0.57 o 
  -4   6   6       15.45       21.25      1.11 o 
  -3   6   6       33.97       34.68      1.14 o 
  -2   6   6       72.64       65.78      1.91 o 
  -1   6   6       41.61       62.40      1.88 o 
   0   6   6       88.45       81.11      3.20 o 
   1   6   6     1071.85     1007.88      7.70 o 
   2   6   6      143.64      186.35      3.56 o 
   3   6   6      365.17      369.46      5.60 o 
   4   6   6       43.68       40.38      1.34 o 
   5   6   6      147.21      138.07      3.13 o 
  -5   7   6        0.30        0.85      0.54 o 
  -4   7   6        0.28        2.53      0.77 o 
  -3   7   6      941.14      974.49      9.43 o 
  -2   7   6      616.58      666.48      6.91 o 
  -1   7   6      625.52      665.02      6.31 o 
   0   7   6       37.08       42.16      0.89 o 
   1   7   6      175.06      148.28      2.94 o 
   2   7   6        9.64        7.51      0.57 o 
   3   7   6        8.83        6.51      0.80 o 
   4   7   6       71.22       63.87      2.08 o 
   5   7   6        9.91        7.42      0.65 o 
  -5   8   6       30.87       33.94      1.05 o 
  -4   8   6      122.15      128.69      3.56 o 
  -3   8   6       95.75      111.69      3.25 o 
  -2   8   6      131.54      124.82      3.13 o 
  -1   8   6        0.41       -0.40      0.91 o 
   0   8   6      691.52      611.37     21.32 o 
   1   8   6      281.25      256.98      4.02 o 
   2   8   6      198.95      161.97      3.51 o 
   3   8   6      526.17      495.31      6.81 o 
   4   8   6        7.41        8.31      0.88 o 
   5   8   6       39.71       42.17      1.25 o 
  -5   9   6        1.11        1.34      0.48 o 
  -4   9   6       49.87       59.90      1.68 o 
  -3   9   6       73.68       75.68      2.50 o 
  -2   9   6       89.29       85.61      2.36 o 
  -1   9   6       11.84       35.56      1.05 o 
   0   9   6      316.87      349.83      5.37 o 
   1   9   6       35.54       36.45      1.14 o 
   2   9   6      530.69      503.89      6.44 o 
   3   9   6       77.36       86.45      2.62 o 
   4   9   6      472.49      459.59      6.38 o 
   5   9   6       13.96       14.39      0.65 o 
  -5  10   6       63.29       60.75      1.79 o 
  -4  10   6       49.00       40.15      1.22 o 
  -3  10   6      342.14      328.94      5.54 o 
  -2  10   6      687.84      697.09      7.80 o 
  -1  10   6        2.15        4.75      0.60 o 
   0  10   6      464.68      486.40      4.19 o 
   1  10   6      263.65      228.05      4.19 o 
   2  10   6      200.81      207.96      4.30 o 
   3  10   6      385.27      381.90      6.00 o 
   4  10   6       72.61       64.90      1.88 o 
  -4  11   6        0.22        1.25      0.63 o 
  -3  11   6      184.98      175.14      4.16 o 
  -2  11   6       65.59       61.47      1.85 o 
  -1  11   6      727.03      738.31      7.89 o 
   0  11   6       16.53       20.99      0.66 o 
   1  11   6      783.50      779.70      8.18 o 
   2  11   6       54.03       75.84      2.22 o 
   3  11   6      524.06      518.19      7.04 o 
   4  11   6       41.36       37.73      1.14 o 
  -4  12   6       40.74       35.40      1.08 o 
  -3  12   6       41.04       41.03      1.34 o 
  -2  12   6      127.14      113.66      3.36 o 
  -1  12   6      536.58      549.40      6.92 o 
   0  12   6      544.67      562.41      4.96 o 
   1  12   6       12.75       14.31      0.88 o 
   2  12   6       42.89       43.48      1.28 o 
   3  12   6       69.20       69.82      2.13 o 
   4  12   6       14.22       13.06      0.77 o 
  -4  13   6        9.67        9.96      0.71 o 
  -3  13   6       98.54       93.19      2.59 o 
  -2  13   6       74.61       73.69      2.22 o 
  -1  13   6       30.40       32.63      1.17 o 
   0  13   6       70.24       64.92      3.43 o 
   1  13   6       33.86       25.41      1.00 o 
   2  13   6        0.82        2.64      0.77 o 
   3  13   6       78.89       82.21      2.45 o 
   4  13   6       96.85      108.86      2.62 o 
  -4  14   6      120.87      102.38      2.45 o 
  -3  14   6        4.39        0.94      1.22 o 
  -2  14   6        3.25        2.33      0.74 o 
  -1  14   6       28.25       26.43      1.11 o 
   0  14   6      335.22      336.07     11.47 o 
   1  14   6       16.51       16.50      1.02 o 
   2  14   6      224.15      227.77      4.73 o 
   3  14   6        5.13        5.86      0.77 o 
   4  14   6        6.90        8.25      0.63 o 
  -3  15   6       57.37       52.11      1.54 o 
  -2  15   6        7.92        7.59      0.88 o 
  -1  15   6      131.53      124.38      3.47 o 
   0  15   6       42.16       35.79      1.79 o 
   1  15   6      107.57      114.04      3.39 o 
   2  15   6      156.30      162.31      3.90 o 
   3  15   6        7.05       11.60      0.80 o 
  -3  16   6      227.06      208.28      3.65 o 
  -2  16   6       54.60       46.22      1.37 o 
  -1  16   6        5.60        3.84      0.71 o 
   0  16   6       61.41       62.32      1.32 o 
   1  16   6       57.29       49.97      1.51 o 
   2  16   6       53.64       51.11      1.54 o 
   3  16   6       59.72       60.26      1.71 o 
  -3  17   6      227.34      186.61      3.11 o 
  -2  17   6       40.18       38.73      1.17 o 
  -1  17   6       35.78       36.48      1.17 o 
   0  17   6        1.20        1.67      0.98 o 
   1  17   6      249.05      233.11      4.39 o 
   2  17   6       35.52       37.70      1.20 o 
   3  17   6        2.44        3.07      0.51 o 
  -2  18   6      254.31      225.98      3.68 o 
  -1  18   6        5.19        6.09      0.68 o 
   0  18   6      170.41      165.46      3.38 o 
   1  18   6        0.08       -0.97      0.97 o 
   2  18   6       40.78       37.25      1.20 o 
  -1  19   6       79.85       76.84      2.19 o 
   0  19   6        6.64        5.91      0.64 o 
   1  19   6        8.68        7.62      0.60 o 
   0  20   6        2.18        3.16      0.30 o 
  -5   0   7      284.34      283.37      4.71 o 
  -3   0   7      471.39      450.08      5.95 o 
  -1   0   7      268.29      217.31     30.26 o 
   1   0   7      307.10      242.81      3.40 o 
   3   0   7       78.21       93.45      2.53 o 
   5   0   7       90.97       93.04      2.68 o 
  -5   1   7       10.45       11.55      0.82 o 
  -4   1   7      551.98      544.38      7.27 o 
  -3   1   7      146.59      163.32      3.65 o 
  -2   1   7       12.63       14.11      0.65 o 
  -1   1   7      346.13      304.41      3.80 o 
   0   1   7     1186.62     1188.43    120.05 o 
   1   1   7      463.08      360.84      4.18 o 
   2   1   7       25.85       27.82      0.83 o 
   3   1   7      330.86      311.65      5.08 o 
   4   1   7       72.64       69.90      2.05 o 
   5   1   7        4.68        5.38      0.63 o 
  -5   2   7       18.54       17.30      0.88 o 
  -4   2   7       61.41       55.98      1.71 o 
  -3   2   7       49.47       49.26      1.59 o 
  -2   2   7       10.08        6.91      0.54 o 
  -1   2   7     1674.14     1834.29     10.74 o 
   0   2   7     2994.83     2613.12    234.43 o 
   1   2   7        4.03       12.60      0.57 o 
   2   2   7      284.53      222.94      3.71 o 
   3   2   7       46.62       44.19      1.28 o 
   4   2   7      117.84      121.94      3.50 o 
   5   2   7        0.15        1.05      0.57 o 
  -5   3   7        1.68        0.40      1.19 o 
  -4   3   7      796.36      774.36      8.69 o 
  -3   3   7      225.30      245.87      4.51 o 
  -2   3   7      758.97      784.54      7.18 o 
  -1   3   7        0.64        2.02      0.40 o 
   0   3   7      328.56      345.39     32.49 o 
   1   3   7     1050.99     1000.43      7.59 o 
   2   3   7      438.48      416.63      5.18 o 
   3   3   7      237.85      233.41      4.45 o 
   4   3   7      157.56      167.23      4.07 o 
   5   3   7       16.78       16.01      0.80 o 
  -5   4   7       51.58       49.49      1.42 o 
  -4   4   7       14.16       12.00      1.02 o 
  -3   4   7      800.01      835.94      8.52 o 
  -2   4   7        0.21        1.73      0.51 o 
  -1   4   7       77.92       62.63      1.85 o 
   0   4   7      297.47      331.23     27.59 o 
   1   4   7      560.58      482.19      5.10 o 
   2   4   7       55.90       60.45      1.82 o 
   3   4   7       95.23       99.28      2.65 o 
   4   4   7       31.02       24.78      1.11 o 
   5   4   7       76.02       82.75      2.16 o 
  -5   5   7        9.80        8.85      0.68 o 
  -4   5   7        4.74        4.49      0.85 o 
  -3   5   7      297.13      284.35      5.05 o 
  -2   5   7       91.73       88.72      2.51 o 
  -1   5   7      151.63      173.81      3.08 o 
   0   5   7        0.70        1.83      0.32 o 
   1   5   7       26.73       35.25      1.08 o 
   2   5   7       13.75        8.76      0.71 o 
   3   5   7      266.95      245.28      4.74 o 
   4   5   7       35.01       36.96      1.25 o 
   5   5   7       42.79       45.78      1.34 o 
  -5   6   7      111.94       94.27      2.53 o 
  -4   6   7       52.01       52.93      1.51 o 
  -3   6   7      484.46      512.50      6.75 o 
  -2   6   7      208.04      209.04      3.88 o 
  -1   6   7        0.39       -0.06      0.77 o 
   0   6   7     1193.80     1137.25     84.56 o 
   1   6   7      213.20      218.41      3.65 o 
   2   6   7      171.93      173.32      3.62 o 
   3   6   7       63.21       56.32      1.79 o 
   4   6   7       10.30        9.87      0.82 o 
   5   6   7       51.43       59.48      1.82 o 
  -5   7   7        8.53        6.97      0.65 o 
  -4   7   7      115.21      115.47      3.27 o 
  -3   7   7       40.99       45.52      1.31 o 
  -2   7   7       91.33       88.29      2.33 o 
  -1   7   7      342.90      368.13      4.86 o 
   0   7   7      137.69      148.05     11.89 o 
   1   7   7       66.53       61.88      1.85 o 
   2   7   7       38.61       43.42      1.34 o 
   3   7   7      134.67      137.88      3.67 o 
   4   7   7      340.80      337.69      5.51 o 
   5   7   7       20.65       19.23      0.77 o 
  -5   8   7       23.99       22.76      0.77 o 
  -4   8   7       23.05       20.45      1.02 o 
  -3   8   7       33.46       28.34      1.08 o 
  -2   8   7      503.36      531.11      6.52 o 
  -1   8   7      195.67      241.57      4.05 o 
   0   8   7        2.33        2.32      0.97 o 
   1   8   7       76.77       77.46      2.13 o 
   2   8   7       70.54       62.39      1.88 o 
   3   8   7      189.37      169.48      4.08 o 
   4   8   7       41.41       49.88      1.45 o 
   5   8   7       46.78       47.70      1.48 o 
  -5   9   7       12.61       10.33      0.60 o 
  -4   9   7        9.99       12.69      0.82 o 
  -3   9   7      227.10      220.13      4.62 o 
  -2   9   7       93.03       95.77      2.62 o 
  -1   9   7      231.62      239.46      4.19 o 
   0   9   7      236.47      236.71      8.29 o 
   1   9   7      627.49      574.93      6.70 o 
   2   9   7       46.73       53.30      1.65 o 
   3   9   7      249.43      256.86      4.96 o 
   4   9   7       12.52       10.78      0.85 o 
  -4  10   7       47.23       47.83      1.42 o 
  -3  10   7        3.79        3.07      0.77 o 
  -2  10   7        8.68       10.84      0.88 o 
  -1  10   7       11.62       11.72      0.80 o 
   0  10   7      337.78      328.03     16.46 o 
   1  10   7       13.35       15.76      0.88 o 
   2  10   7       61.99       66.34      2.13 o 
   3  10   7       67.19       69.53      2.11 o 
   4  10   7       56.57       51.94      1.65 o 
  -4  11   7      156.75      150.47      3.33 o 
  -3  11   7       43.91       36.68      1.25 o 
  -2  11   7       19.50       20.00      1.00 o 
  -1  11   7      464.46      467.23      6.40 o 
   0  11   7       31.31       42.61      0.93 o 
   1  11   7      123.71      110.87      3.19 o 
   2  11   7       83.83       92.57      2.70 o 
   3  11   7       13.52       12.69      0.91 o 
   4  11   7       59.54       65.97      1.96 o 
  -4  12   7        3.21        4.38      0.57 o 
  -3  12   7       80.28       78.82      2.22 o 
  -2  12   7       87.48       88.73      2.65 o 
  -1  12   7      300.11      318.44      5.39 o 
   0  12   7      966.39      961.01     20.98 o 
   1  12   7        3.38        5.66      0.82 o 
   2  12   7      762.06      735.39      8.40 o 
   3  12   7        0.96        1.93      0.71 o 
   4  12   7        0.15       -1.00      1.00 o 
  -4  13   7        1.45        1.31      0.48 o 
  -3  13   7       80.46       77.66      2.31 o 
  -2  13   7      107.62      108.28      2.88 o 
  -1  13   7      277.18      276.53      5.13 o 
   0  13   7       16.77       15.08      0.66 o 
   1  13   7     1053.82      993.48      9.92 o 
   2  13   7      303.64      298.96      5.28 o 
   3  13   7       55.17       47.44      1.34 o 
   4  13   7       51.25       48.41      1.48 o 
  -4  14   7        0.15       -0.65      0.74 o 
  -3  14   7        0.65        1.14      0.60 o 
  -2  14   7        8.13       10.32      0.80 o 
  -1  14   7        6.56       10.21      0.85 o 
   0  14   7      149.09      156.86      3.32 o 
   1  14   7       10.61        6.88      0.85 o 
   2  14   7       25.92       23.53      1.02 o 
   3  14   7       66.79       75.09      2.13 o 
  -3  15   7       67.26       55.76      1.65 o 
  -2  15   7       17.65       24.07      1.05 o 
  -1  15   7      104.31       96.86      2.70 o 
   0  15   7        2.61        5.31      1.38 o 
   1  15   7      126.45      138.58      3.59 o 
   2  15   7        4.08        5.43      0.71 o 
   3  15   7        0.16        1.34      0.54 o 
  -3  16   7       57.07       54.73      1.62 o 
  -2  16   7      433.63      410.64      5.55 o 
  -1  16   7        1.01        2.59      0.68 o 
   0  16   7      164.72      155.30      2.64 o 
   1  16   7       19.64       15.13      0.88 o 
   2  16   7      105.33      107.84      2.90 o 
   3  16   7       58.52       62.05      1.62 o 
  -2  17   7       70.29       66.27      1.94 o 
  -1  17   7      171.60      148.22      3.39 o 
   0  17   7        6.65        9.13      1.05 o 
   1  17   7        0.70        1.82      0.60 o 
   2  17   7        4.27        7.25      0.63 o 
  -2  18   7        0.36        0.31      0.48 o 
  -1  18   7       66.60       72.95      1.99 o 
   0  18   7        4.76        5.57      0.44 o 
   1  18   7        0.47        0.37      0.85 o 
   2  18   7        3.68        3.75      0.48 o 
  -1  19   7       57.71       52.80      1.48 o 
   0  19   7       10.01       11.02      0.44 o 
   1  19   7       30.40       24.73      0.74 o 
  -4   0   8     1032.34     1006.12     10.04 o 
  -2   0   8      407.62      391.68      5.14 o 
   0   0   8      693.45      637.62     78.58 o 
   2   0   8      349.14      282.20      4.48 o 
   4   0   8       72.41       81.26      2.25 o 
  -5   1   8       74.93       68.18      2.11 o 
  -4   1   8      640.86      625.64      7.76 o 
  -3   1   8      223.19      201.35      4.19 o 
  -2   1   8        1.43        3.92      0.48 o 
  -1   1   8      351.00      329.33      4.29 o 
   0   1   8      125.53      123.71      9.37 o 
   1   1   8      107.62      103.44      2.42 o 
   2   1   8        2.34        1.65      0.51 o 
   3   1   8       16.84       14.34      0.88 o 
   4   1   8       50.49       51.90      1.59 o 
   5   1   8        1.82        0.65      0.94 o 
  -5   2   8      158.50      138.40      3.16 o 
  -4   2   8        0.03        0.60      0.77 o 
  -3   2   8      316.16      336.72      5.42 o 
  -2   2   8      172.40      203.12      3.73 o 
  -1   2   8      746.89      733.81      6.63 o 
   0   2   8       50.34       43.41      4.06 o 
   1   2   8       53.35       29.68      0.88 o 
   2   2   8       99.82      112.53      2.93 o 
   3   2   8        0.78        0.74      1.28 o 
   4   2   8      163.20      160.23      3.99 o 
   5   2   8       76.33       77.09      2.25 o 
  -5   3   8       36.86       35.17      1.05 o 
  -4   3   8       42.73       38.70      1.34 o 
  -3   3   8      553.20      576.54      7.18 o 
  -2   3   8      103.63       93.34      2.62 o 
  -1   3   8       62.61      120.54      2.70 o 
   0   3   8      506.54      443.23     50.42 o 
   1   3   8      283.79      190.61      3.37 o 
   2   3   8       97.51       82.20      2.19 o 
   3   3   8      887.19      875.84      9.05 o 
   4   3   8      166.81      165.03      3.93 o 
   5   3   8       98.30       91.92      2.51 o 
  -5   4   8       53.31       48.49      1.54 o 
  -4   4   8       51.47       62.43      1.99 o 
  -3   4   8     1093.80     1100.80     10.28 o 
  -2   4   8      142.21      145.86      3.30 o 
  -1   4   8       14.96       15.33      0.65 o 
   0   4   8      478.72      446.64     48.92 o 
   1   4   8        9.43       20.05      0.74 o 
   2   4   8      195.81      166.41      3.56 o 
   3   4   8       24.83       22.22      1.00 o 
   4   4   8      277.64      274.09      5.02 o 
   5   4   8        2.96        2.13      0.54 o 
  -5   5   8       16.39       13.40      0.71 o 
  -4   5   8      254.21      250.43      4.76 o 
  -3   5   8      321.52      331.79      5.51 o 
  -2   5   8     1362.73     1333.09     10.66 o 
  -1   5   8       14.60       11.95      0.65 o 
   0   5   8        0.94        5.25      1.39 o 
   1   5   8      192.30      146.04      3.11 o 
   2   5   8        9.19       11.63      0.77 o 
   3   5   8        7.95       11.80      0.82 o 
   4   5   8       45.56       47.46      1.51 o 
   5   5   8        2.27        2.39      0.51 o 
  -5   6   8       35.26       36.90      1.11 o 
  -4   6   8       23.97       22.45      1.05 o 
  -3   6   8       85.39      103.99      2.76 o 
  -2   6   8       70.39       81.55      2.36 o 
  -1   6   8      594.78      577.24      6.36 o 
   0   6   8        0.87        7.96      0.42 o 
   1   6   8       87.02       86.38      2.59 o 
   2   6   8      236.83      249.66      4.53 o 
   3   6   8        0.70       -1.37      1.37 o 
   4   6   8      122.80      117.33      3.30 o 
   5   6   8       48.67       51.71      1.54 o 
  -5   7   8       33.88       33.80      1.00 o 
  -4   7   8       15.47       12.71      0.85 o 
  -3   7   8       59.04       62.58      1.96 o 
  -2   7   8       16.72       18.92      0.91 o 
  -1   7   8        3.32        3.70      0.60 o 
   0   7   8       84.00       80.94      6.05 o 
   1   7   8      771.73      719.98      7.46 o 
   2   7   8       48.46       53.67      1.71 o 
   3   7   8      520.60      507.47      6.95 o 
   4   7   8        0.40       -0.60      1.17 o 
  -5   8   8       63.32       55.05      1.54 o 
  -4   8   8       21.76       24.92      1.02 o 
  -3   8   8        6.63        7.08      0.85 o 
  -2   8   8        2.79        3.61      0.63 o 
  -1   8   8       33.07       36.39      1.05 o 
   0   8   8      485.77      458.23     43.29 o 
   1   8   8       16.90        8.68      0.71 o 
   2   8   8      152.83      177.94      4.02 o 
   3   8   8        7.96        9.19      0.85 o 
   4   8   8       74.85       78.59      2.28 o 
  -4   9   8      221.79      223.43      4.25 o 
  -3   9   8       18.70       19.34      1.02 o 
  -2   9   8       17.16       22.05      0.97 o 
  -1   9   8      185.95      170.26      3.85 o 
   0   9   8      608.85      598.59     41.51 o 
   1   9   8       33.55       23.22      1.00 o 
   2   9   8       76.04       74.40      2.16 o 
   3   9   8        3.60        4.61      0.74 o 
   4   9   8      160.08      161.68      3.48 o 
  -4  10   8        0.05       -0.11      1.02 o 
  -3  10   8      239.71      251.07      4.82 o 
  -2  10   8      214.32      236.41      4.70 o 
  -1  10   8     1010.25     1089.16     10.12 o 
   0  10   8      760.84      764.70     47.17 o 
   1  10   8        1.82        5.12      0.71 o 
   2  10   8      197.42      197.51      4.33 o 
   3  10   8      135.44      135.26      3.56 o 
   4  10   8       54.42       55.92      1.62 o 
  -4  11   8        9.46        9.02      0.63 o 
  -3  11   8        9.64        9.22      0.88 o 
  -2  11   8       54.87       57.23      1.71 o 
  -1  11   8     1117.44     1116.28     10.48 o 
   0  11   8       54.41       59.50      3.66 o 
   1  11   8      353.01      347.74      5.71 o 
   2  11   8        1.44        3.16      0.77 o 
   3  11   8       63.98       63.18      1.94 o 
   4  11   8        6.45        5.01      0.63 o 
  -4  12   8        0.01        0.40      0.88 o 
  -3  12   8       77.28       72.70      2.02 o 
  -2  12   8      248.57      263.73      4.99 o 
  -1  12   8        2.60        2.56      0.77 o 
   0  12   8      225.08      212.85      3.15 o 
   1  12   8      105.22      117.11      3.42 o 
   2  12   8        5.28        6.51      0.82 o 
   3  12   8       86.31       96.42      2.85 o 
   4  12   8       25.11       23.64      0.77 o 
  -4  13   8       32.60       32.75      0.97 o 
  -3  13   8       17.80       15.70      0.80 o 
  -2  13   8       60.49       64.09      2.02 o 
  -1  13   8        0.98        0.26      1.28 o 
   0  13   8      171.52      183.35      3.45 o 
   1  13   8       37.66       26.37      1.19 o 
   2  13   8       27.24       23.56      1.11 o 
   3  13   8        1.80        2.10      0.63 o 
  -3  14   8        0.57        0.82      0.94 o 
  -2  14   8        0.29        1.05      1.14 o 
  -1  14   8       12.76       14.39      0.91 o 
   0  14   8      320.78      329.62      5.98 o 
   1  14   8       24.11       27.57      1.14 o 
   2  14   8       57.22       52.62      1.62 o 
   3  14   8       75.95       72.22      1.96 o 
  -3  15   8       10.45        6.63      0.60 o 
  -2  15   8      255.02      243.92      4.34 o 
  -1  15   8        2.26       -0.46      1.22 o 
   0  15   8        0.79        5.33      2.67 o 
   1  15   8       98.30       91.65      2.51 o 
   2  15   8       23.74       24.81      0.97 o 
   3  15   8       10.61       11.83      0.63 o 
  -2  16   8       34.82       27.77      1.00 o 
  -1  16   8       83.24       82.04      2.28 o 
   0  16   8        1.36        1.34      0.46 o 
   1  16   8       31.27       32.52      1.08 o 
   2  16   8       53.39       49.26      1.42 o 
  -2  17   8      116.33      119.18      2.59 o 
  -1  17   8       65.74       54.25      1.65 o 
   0  17   8       56.74       58.97      2.86 o 
   1  17   8      154.14      146.35      3.16 o 
   2  17   8        1.89        1.31      0.48 o 
  -1  18   8        0.83        0.57      0.51 o 
   0  18   8       41.78       35.47      0.72 o 
   1  18   8        5.03        6.00      0.51 o 
  -5   0   9      201.97      175.11      3.31 o 
  -3   0   9      674.29      687.30      8.05 o 
  -1   0   9      196.74      131.22     19.71 o 
   1   0   9       16.56       15.93      0.74 o 
   3   0   9      442.15      414.49      6.26 o 
   5   0   9        9.07       10.41      0.63 o 
  -5   1   9       50.57       45.85      1.42 o 
  -4   1   9      218.40      204.72      4.42 o 
  -3   1   9       20.81       19.23      1.00 o 
  -2   1   9        8.69       12.15      0.77 o 
  -1   1   9      182.53      171.22      3.33 o 
   0   1   9      168.48      159.45     41.53 o 
   1   1   9      472.45      436.99      5.46 o 
   2   1   9      215.30      188.68      3.91 o 
   3   1   9      409.86      409.97      6.17 o 
   4   1   9        0.91        0.77      1.17 o 
   5   1   9       26.84       29.87      0.91 o 
  -5   2   9      116.84      112.40      2.65 o 
  -4   2   9       75.53       78.02      2.45 o 
  -3   2   9       16.10       13.85      0.91 o 
  -2   2   9       55.31       48.49      1.48 o 
  -1   2   9      100.48       90.58      2.53 o 
   0   2   9      897.47      838.03     90.46 o 
   1   2   9       81.28       69.43      1.99 o 
   2   2   9      337.42      309.34      5.00 o 
   3   2   9        6.44        7.00      0.85 o 
   4   2   9      249.20      274.56      4.91 o 
   5   2   9       14.64       11.63      0.63 o 
  -5   3   9       70.75       72.28      2.16 o 
  -4   3   9      308.12      293.02      5.17 o 
  -3   3   9       53.06       55.21      1.59 o 
  -2   3   9      142.97      133.23      3.30 o 
  -1   3   9        7.28       11.49      0.63 o 
   0   3   9      708.96      626.03     71.77 o 
   1   3   9      463.63      416.88      5.43 o 
   2   3   9      201.14      187.91      3.93 o 
   3   3   9        7.08       11.12      0.85 o 
   4   3   9        1.90        2.08      0.77 o 
   5   3   9        2.26        3.07      0.51 o 
  -5   4   9        2.67        2.67      0.51 o 
  -4   4   9        0.35        0.63      1.19 o 
  -3   4   9      483.72      478.32      6.69 o 
  -2   4   9        0.02       -0.65      1.11 o 
  -1   4   9      405.28      425.59      5.49 o 
   0   4   9       97.45       60.86      5.84 o 
   1   4   9     1025.90      914.54      8.43 o 
   2   4   9       61.11       58.63      1.68 o 
   3   4   9       40.01       41.14      1.28 o 
   4   4   9      144.22      126.25      3.36 o 
   5   4   9       39.29       38.25      1.20 o 
  -5   5   9       50.21       42.49      1.31 o 
  -4   5   9        0.11        0.63      1.17 o 
  -3   5   9        4.77        4.75      0.77 o 
  -2   5   9       30.87       39.72      1.14 o 
  -1   5   9       36.14       38.55      1.14 o 
   0   5   9      718.48      626.88     70.52 o 
   1   5   9      664.63      550.95      6.56 o 
   2   5   9       18.39       19.66      0.94 o 
   3   5   9      507.67      494.79      6.86 o 
   4   5   9       10.78       12.63      0.85 o 
  -5   6   9       28.92       27.40      0.85 o 
  -4   6   9      195.41      194.99      4.02 o 
  -3   6   9       50.40       48.72      1.45 o 
  -2   6   9      189.86      187.93      4.08 o 
  -1   6   9        4.97        7.22      0.71 o 
   0   6   9      619.46      543.59     56.06 o 
   1   6   9        3.99       13.03      0.80 o 
   2   6   9       59.20       65.82      2.02 o 
   3   6   9        6.01        7.99      0.85 o 
   4   6   9      157.54      151.61      3.45 o 
  -4   7   9      196.38      195.83      3.96 o 
  -3   7   9       69.34       80.12      2.48 o 
  -2   7   9       92.33       90.16      2.59 o 
  -1   7   9        9.02        8.96      0.74 o 
   0   7   9       49.65       50.03      5.01 o 
   1   7   9        1.42        2.79      0.60 o 
   2   7   9       16.59       15.87      0.91 o 
   3   7   9        0.26        1.85      0.68 o 
   4   7   9       36.79       42.65      1.37 o 
  -4   8   9       36.09       32.83      1.05 o 
  -3   8   9      243.88      253.99      4.88 o 
  -2   8   9       29.94       25.83      1.00 o 
  -1   8   9       42.77       52.55      1.62 o 
   0   8   9       54.39       56.93      5.79 o 
   1   8   9       61.07       65.91      1.96 o 
   2   8   9      689.78      684.83      8.05 o 
   3   8   9       55.99       58.11      1.82 o 
   4   8   9       21.00       23.95      0.91 o 
  -4   9   9       33.26       31.72      1.02 o 
  -3   9   9       48.69       48.52      1.39 o 
  -2   9   9       13.76       17.15      0.94 o 
  -1   9   9        5.43        7.37      0.80 o 
   0   9   9        6.55        1.63      1.07 o 
   1   9   9      143.32      134.65      3.53 o 
   2   9   9      101.59       99.14      2.73 o 
   3   9   9       61.72       63.21      1.99 o 
   4   9   9        3.59        2.25      0.60 o 
  -4  10   9        2.06        2.79      0.60 o 
  -3  10   9       37.05       41.82      1.25 o 
  -2  10   9        6.77        9.84      0.85 o 
  -1  10   9      535.72      509.46      6.89 o 
   0  10   9       29.69       23.15      2.46 o 
   1  10   9       46.62       42.71      1.34 o 
   2  10   9       42.54       37.16      1.28 o 
   3  10   9        2.23        0.97      0.68 o 
   4  10   9       33.59       42.28      1.31 o 
  -4  11   9       16.23       15.50      0.71 o 
  -3  11   9       25.53       21.76      0.94 o 
  -2  11   9      399.57      417.52      6.23 o 
  -1  11   9       71.26       62.36      1.88 o 
   0  11   9      400.10      387.40     27.59 o 
   1  11   9       20.56       14.28      0.85 o 
   2  11   9       26.54       24.01      1.08 o 
   3  11   9       19.86       21.25      0.91 o 
   4  11   9        5.33        7.11      0.57 o 
  -4  12   9       20.61       19.35      0.68 o 
  -3  12   9       78.18       81.33      2.28 o 
  -2  12   9       10.28        8.48      0.80 o 
  -1  12   9      272.67      266.62      4.96 o 
   0  12   9      174.97      170.43     10.09 o 
   1  12   9        3.27        5.09      0.77 o 
   2  12   9       39.51       33.89      1.20 o 
   3  12   9       95.41       91.97      2.68 o 
  -3  13   9        1.05        2.76      0.54 o 
  -2  13   9       71.97       72.55      2.28 o 
  -1  13   9        0.14        4.47      0.74 o 
   0  13   9        8.95       10.03      0.63 o 
   1  13   9      197.55      185.72      4.10 o 
   2  13   9       17.92       20.31      0.94 o 
   3  13   9       29.90       27.46      0.85 o 
  -3  14   9       83.21       84.28      2.28 o 
  -2  14   9       25.22       27.94      1.02 o 
  -1  14   9      203.84      207.95      4.28 o 
   0  14   9        0.06        0.49      0.88 o 
   1  14   9       59.01       57.57      1.82 o 
   2  14   9       67.53       60.31      1.76 o 
   3  14   9        0.64        0.71      0.80 o 
  -3  15   9        4.97        5.69      0.51 o 
  -2  15   9      146.00      143.88      3.19 o 
  -1  15   9       99.67       93.11      2.45 o 
   0  15   9      111.42      110.73      5.38 o 
   1  15   9        0.76        0.00      0.97 o 
   2  15   9       51.88       49.80      1.51 o 
  -2  16   9        6.80        3.53      0.60 o 
  -1  16   9        3.34        2.30      0.60 o 
   0  16   9       18.45       15.80      0.56 o 
   1  16   9       71.04       70.05      1.99 o 
   2  16   9       72.49       80.82      2.19 o 
  -1  17   9        5.51        5.29      0.65 o 
   0  17   9       31.72       30.39      0.64 o 
   1  17   9       29.05       27.65      0.85 o 
   0  18   9       21.46       20.17      0.52 o 
  -4   0  10       82.21       72.08      2.28 o 
  -2   0  10       20.27       21.68      0.85 o 
   0   0  10       23.58       38.32      4.75 o 
   2   0  10      127.07      131.29      3.50 o 
   4   0  10      164.86      168.97      3.73 o 
  -5   1  10       65.89       63.99      1.85 o 
  -4   1  10      196.18      187.12      4.02 o 
  -3   1  10       43.09       39.72      1.37 o 
  -2   1  10        5.91        7.99      0.71 o 
  -1   1  10        1.98        3.92      0.63 o 
   0   1  10     1220.89     1080.91    136.59 o 
   1   1  10      101.77       87.73      2.39 o 
   2   1  10      280.56      259.38      4.79 o 
   3   1  10       20.40       23.75      1.11 o 
   4   1  10       13.71       12.60      0.85 o 
  -5   2  10        0.17        0.82      0.43 o 
  -4   2  10        5.01        5.01      0.74 o 
  -3   2  10      150.67      160.10      3.93 o 
  -2   2  10      100.39      105.94      3.05 o 
  -1   2  10      336.23      306.98      4.85 o 
   0   2  10       15.67       14.50      2.70 o 
   1   2  10      768.57      717.61      7.63 o 
   2   2  10       45.87       41.15      1.28 o 
   3   2  10      276.83      275.53      5.11 o 
   4   2  10       83.30       72.36      2.02 o 
  -5   3  10       46.99       38.45      1.17 o 
  -4   3  10       56.19       55.41      1.62 o 
  -3   3  10       58.25       56.32      1.54 o 
  -2   3  10       20.88       22.16      0.94 o 
  -1   3  10        7.81       10.50      0.71 o 
   0   3  10      332.69      316.34     36.00 o 
   1   3  10      468.29      441.10      6.00 o 
   2   3  10       20.93       22.84      0.97 o 
   3   3  10      315.12      298.96      5.28 o 
   4   3  10       39.17       37.73      1.14 o 
  -4   4  10      300.57      285.01      4.82 o 
  -3   4  10       11.69       17.89      0.94 o 
  -2   4  10      149.72      148.10      3.70 o 
  -1   4  10       82.83       95.25      2.79 o 
   0   4  10       45.66       40.85      5.46 o 
   1   4  10      238.20      196.80      4.11 o 
   2   4  10      251.21      234.94      4.71 o 
   3   4  10       77.51       78.02      2.28 o 
   4   4  10      115.60      115.11      3.02 o 
  -4   5  10       10.41       12.77      0.82 o 
  -3   5  10        5.95       10.78      0.85 o 
  -2   5  10      745.41      748.86      8.34 o 
  -1   5  10        5.23        7.25      0.68 o 
   0   5  10      341.06      305.75     31.48 o 
   1   5  10        9.08       13.60      0.85 o 
   2   5  10      173.19      153.27      3.93 o 
   3   5  10        1.66        0.82      1.42 o 
   4   5  10       90.23       95.15      2.70 o 
  -4   6  10       18.53       18.80      0.91 o 
  -3   6  10      219.64      229.83      4.62 o 
  -2   6  10      127.70      119.59      3.42 o 
  -1   6  10      918.09     1000.83      9.54 o 
   0   6  10        2.05       -0.55      1.65 o 
   1   6  10      115.37      105.36      3.16 o 
   2   6  10      293.59      295.50      5.25 o 
   3   6  10       49.30       54.75      1.65 o 
   4   6  10       28.67       30.21      0.94 o 
  -4   7  10       17.60       19.29      0.85 o 
  -3   7  10      315.95      300.06      5.28 o 
  -2   7  10       56.03       69.38      2.11 o 
  -1   7  10      483.45      552.12      7.06 o 
   0   7  10       29.65       27.37      3.14 o 
   1   7  10       57.17       48.46      1.39 o 
   2   7  10      186.23      184.12      4.16 o 
   3   7  10      225.30      219.74      4.53 o 
   4   7  10       10.12       10.52      0.71 o 
  -4   8  10      235.03      218.32      3.82 o 
  -3   8  10      185.28      172.59      3.99 o 
  -2   8  10      234.80      228.67      4.59 o 
  -1   8  10      137.12      127.52      3.50 o 
   0   8  10      394.23      415.87     42.65 o 
   1   8  10      354.71      324.08      5.45 o 
   2   8  10        0.33        0.94      1.11 o 
   3   8  10        9.12        7.22      0.82 o 
   4   8  10      155.31      161.48      3.13 o 
  -4   9  10       52.41       42.29      1.28 o 
  -3   9  10        0.80       -0.14      1.22 o 
  -2   9  10      197.64      206.46      4.42 o 
  -1   9  10      578.09      601.15      7.50 o 
   0   9  10      583.68      587.02     57.47 o 
   1   9  10       30.59       25.12      1.02 o 
   2   9  10       14.02       12.15      0.82 o 
   3   9  10        6.59        7.25      0.80 o 
   4   9  10        1.47        1.93      0.48 o 
  -4  10  10       17.35       15.62      0.68 o 
  -3  10  10      170.59      159.49      3.62 o 
  -2  10  10       20.33       22.76      1.00 o 
  -1  10  10       59.42       68.70      2.13 o 
   0  10  10      302.27      294.84     29.83 o 
   1  10  10       18.57       16.90      0.94 o 
   2  10  10        6.50        8.11      0.82 o 
   3  10  10       52.30       54.47      1.59 o 
  -3  11  10       52.06       55.07      1.68 o 
  -2  11  10        1.68        1.11      1.19 o 
  -1  11  10       44.25       49.99      1.51 o 
   0  11  10        0.23       -0.17      1.83 o 
   1  11  10        6.92        7.31      0.77 o 
   2  11  10        1.29        0.77      0.63 o 
   3  11  10        7.78       12.37      0.77 o 
  -3  12  10       17.09       17.01      0.80 o 
  -2  12  10        3.01        3.92      0.65 o 
  -1  12  10       30.31       30.53      1.14 o 
   0  12  10        9.34       10.00      0.61 o 
   1  12  10      182.74      184.47      4.05 o 
   2  12  10        6.67        7.71      0.71 o 
   3  12  10        0.71        1.51      0.51 o 
  -3  13  10       23.91       22.19      0.77 o 
  -2  13  10       72.03       65.07      1.88 o 
  -1  13  10        0.62        0.00      1.14 o 
   0  13  10      181.90      185.85      9.87 o 
   1  13  10        7.83        9.78      0.74 o 
   2  13  10       32.51       33.15      1.02 o 
   3  13  10        0.70        0.34      0.48 o 
  -3  14  10       53.47       51.97      1.45 o 
  -2  14  10       12.51       17.75      0.82 o 
  -1  14  10       29.23       28.62      1.05 o 
   0  14  10       12.55       13.45      0.59 o 
   1  14  10       28.51       31.29      1.02 o 
   2  14  10        3.44        3.70      0.60 o 
  -2  15  10       63.97       62.56      1.76 o 
  -1  15  10       27.45       29.47      0.97 o 
   0  15  10        1.07        0.41      0.49 o 
   1  15  10        4.13        3.50      0.60 o 
   2  15  10        0.09        0.63      0.77 o 
  -1  16  10      206.68      197.32      3.42 o 
   0  16  10        2.05        1.74      0.38 o 
   1  16  10       51.24       48.69      1.39 o 
   0  17  10      128.34      118.71      5.47 o 
  -3   0  11      152.58      153.69      3.87 o 
  -1   0  11      510.96      417.96     68.05 o 
   1   0  11     1539.11     1496.60     12.12 o 
   3   0  11      111.42      113.76      3.36 o 
  -4   1  11        9.92       12.40      0.80 o 
  -3   1  11       53.41       57.71      1.76 o 
  -2   1  11       12.63       12.77      0.82 o 
  -1   1  11       27.26       25.46      0.94 o 
   0   1  11     1107.20     1026.08    133.94 o 
   1   1  11        2.08        1.34      1.59 o 
   2   1  11        0.53        0.94      0.68 o 
   3   1  11       21.86       19.71      0.97 o 
   4   1  11       12.92       15.13      0.77 o 
  -4   2  11      164.37      149.49      3.33 o 
  -3   2  11        0.53       -1.08      1.17 o 
  -2   2  11       36.35       36.96      1.17 o 
  -1   2  11       45.54       56.82      1.65 o 
   0   2  11       19.83       16.26      1.48 o 
   1   2  11      647.44      611.56      7.45 o 
   2   2  11        6.09       10.24      0.85 o 
   3   2  11       27.82       31.46      1.14 o 
   4   2  11       47.54       49.00      1.45 o 
  -4   3  11        1.82        2.42      0.63 o 
  -3   3  11       45.80       51.10      1.56 o 
  -2   3  11       61.15       63.15      1.94 o 
  -1   3  11       24.97       26.66      0.97 o 
   0   3  11     1034.23      953.62    101.28 o 
   1   3  11       39.32       39.12      1.22 o 
   2   3  11      970.32      980.52      9.86 o 
   3   3  11       10.32        9.81      0.80 o 
   4   3  11       60.20       62.81      1.91 o 
  -4   4  11        0.78        2.53      0.54 o 
  -3   4  11       50.91       55.52      1.65 o 
  -2   4  11       14.97       15.22      0.85 o 
  -1   4  11      145.99      150.75      3.73 o 
   0   4  11       44.73       40.42      5.80 o 
   1   4  11      646.38      604.67      7.50 o 
   2   4  11      166.05      164.20      3.99 o 
   3   4  11      254.28      246.30      4.68 o 
   4   4  11       21.77       18.24      0.85 o 
  -4   5  11        0.05        1.22      0.60 o 
  -3   5  11      160.57      169.09      3.96 o 
  -2   5  11        6.23        8.08      0.85 o 
  -1   5  11      282.49      298.27      5.19 o 
   0   5  11       50.36       49.77      5.93 o 
   1   5  11      405.20      392.79      6.00 o 
   2   5  11        7.76        9.53      0.85 o 
   3   5  11       16.53       18.12      0.94 o 
   4   5  11        7.76       10.50      0.71 o 
  -4   6  11      257.76      241.85      3.91 o 
  -3   6  11       22.68       23.92      1.02 o 
  -2   6  11      143.73      159.77      3.99 o 
  -1   6  11      104.81       92.45      2.68 o 
   0   6  11        7.89        9.52      1.38 o 
   1   6  11        5.09        2.87      0.77 o 
   2   6  11       17.69       16.21      1.02 o 
   3   6  11       36.11       33.40      1.11 o 
   4   6  11      111.53      120.20      2.65 o 
  -4   7  11       45.32       38.84      1.22 o 
  -3   7  11      125.93      115.46      3.33 o 
  -2   7  11      126.71      131.23      3.56 o 
  -1   7  11      127.51      143.91      3.73 o 
   0   7  11       99.01       90.89      9.25 o 
   1   7  11        1.15        3.67      0.60 o 
   2   7  11        6.60        8.50      0.82 o 
   3   7  11        4.72        6.31      0.71 o 
   4   7  11       29.00       32.21      1.00 o 
  -4   8  11       15.62       16.70      0.68 o 
  -3   8  11      182.70      177.81      3.79 o 
  -2   8  11        3.63        5.23      0.74 o 
  -1   8  11       41.96       47.66      1.45 o 
   0   8  11       18.61       18.83      2.30 o 
   1   8  11        8.34        7.85      0.85 o 
   2   8  11       22.40       22.30      1.05 o 
   3   8  11        5.87        8.45      0.74 o 
  -4   9  11        6.76        7.11      0.57 o 
  -3   9  11      241.61      238.87      4.28 o 
  -2   9  11       76.28       77.25      2.33 o 
  -1   9  11       24.39       30.38      1.19 o 
   0   9  11      119.90      113.05      9.55 o 
   1   9  11       26.22       29.22      1.11 o 
   2   9  11       17.02       13.06      0.85 o 
   3   9  11       28.54       31.95      1.02 o 
  -3  10  11        2.03        2.10      0.60 o 
  -2  10  11       87.54       87.57      2.45 o 
  -1  10  11      218.79      234.71      4.65 o 
   0  10  11        2.56        2.08      0.54 o 
   1  10  11      120.06      110.12      3.22 o 
   2  10  11        3.28        4.86      0.65 o 
   3  10  11       69.71       67.06      1.91 o 
  -3  11  11        0.59        0.06      0.91 o 
  -2  11  11       12.25       11.24      0.77 o 
  -1  11  11       18.26       23.50      1.02 o 
   0  11  11      175.49      189.06     10.40 o 
   1  11  11       22.77       24.15      1.02 o 
   2  11  11       79.55       74.07      2.16 o 
   3  11  11        6.38        6.12      0.63 o 
  -3  12  11        7.16        8.22      0.60 o 
  -2  12  11      103.18      107.21      2.82 o 
  -1  12  11       10.76       11.72      0.82 o 
   0  12  11      158.39      167.05      9.09 o 
   1  12  11       27.85       31.64      1.08 o 
   2  12  11        0.25        1.02      0.54 o 
   3  12  11       63.94       68.86      1.91 o 
  -2  13  11       19.07       13.97      0.74 o 
  -1  13  11      161.60      153.76      3.50 o 
   0  13  11       65.95       63.20      4.90 o 
   1  13  11        6.67        6.60      0.65 o 
   2  13  11       24.64       22.56      0.80 o 
  -2  14  11       15.09       16.19      0.71 o 
  -1  14  11       72.92       71.96      1.99 o 
   0  14  11       14.46       14.19      0.56 o 
   1  14  11       18.43       20.05      0.85 o 
   2  14  11        0.03       -0.17      0.74 o 
  -1  15  11       16.54       17.67      0.74 o 
   0  15  11       36.48       37.63      1.75 o 
   1  15  11        2.94        2.16      0.51 o 
   0  16  11        2.22        1.44      0.34 o 
  -4   0  12       35.31       41.09      1.25 o 
  -2   0  12      236.21      220.41      4.62 o 
   0   0  12      129.60      129.67     13.53 o 
   2   0  12       35.01       27.14      1.11 o 
   4   0  12        3.42        3.01      0.51 o 
  -4   1  12       49.67       48.92      1.48 o 
  -3   1  12       16.99       23.01      0.94 o 
  -2   1  12       94.71       91.22      2.56 o 
  -1   1  12      379.76      371.68      5.88 o 
   0   1  12      900.44      875.94     81.75 o 
   1   1  12        5.42        8.45      0.85 o 
   2   1  12      161.48      170.74      4.07 o 
   3   1  12       19.40       15.65      0.97 o 
   4   1  12       28.20       36.36      1.05 o 
  -4   2  12        9.75        7.77      0.65 o 
  -3   2  12       23.23       22.81      1.00 o 
  -2   2  12        1.23        2.13      0.68 o 
  -1   2  12      237.66      241.74      4.82 o 
   0   2  12       63.30       61.03      4.78 o 
   1   2  12      545.86      518.20      6.98 o 
   2   2  12       12.31       11.09      0.94 o 
   3   2  12      184.95      203.04      4.22 o 
   4   2  12        0.87        1.25      0.48 o 
  -4   3  12       22.56       20.94      0.77 o 
  -3   3  12      188.06      206.80      4.19 o 
  -2   3  12       50.04       47.72      1.45 o 
  -1   3  12      101.13      118.10      3.39 o 
   0   3  12        0.52        2.52      0.48 o 
   1   3  12       20.39       20.48      1.02 o 
   2   3  12       58.76       52.19      1.59 o 
   3   3  12        0.38        1.51      0.65 o 
   4   3  12       10.38       12.83      0.60 o 
  -4   4  12      173.47      163.77      3.08 o 
  -3   4  12        0.03        0.88      1.05 o 
  -2   4  12       10.57       16.90      0.94 o 
  -1   4  12      195.41      195.88      4.33 o 
   0   4  12      311.44      316.54     28.95 o 
   1   4  12       22.88       24.55      1.11 o 
   2   4  12        5.19        6.54      0.82 o 
   3   4  12        3.62        2.02      0.68 o 
   4   4  12        6.68        5.97      0.57 o 
  -4   5  12        0.09        0.65      0.80 o 
  -3   5  12       12.81       16.27      0.85 o 
  -2   5  12       22.90       26.29      1.08 o 
  -1   5  12        0.14        0.77      1.28 o 
   0   5  12      132.15      116.42     12.19 o 
   1   5  12        2.42        2.73      0.77 o 
   2   5  12       35.45       35.36      1.14 o 
   3   5  12        2.99        1.00      1.28 o 
  -4   6  12       17.10       17.15      0.68 o 
  -3   6  12        6.41        4.75      0.68 o 
  -2   6  12      169.46      162.95      3.93 o 
  -1   6  12        1.59        1.02      0.77 o 
   0   6  12      245.10      237.71     26.29 o 
   1   6  12        0.76        0.34      1.19 o 
   2   6  12        5.17        9.30      0.80 o 
   3   6  12      161.18      171.23      3.53 o 
  -3   7  12      234.49      211.90      3.96 o 
  -2   7  12       55.46       54.27      1.68 o 
  -1   7  12      485.48      524.13      7.03 o 
   0   7  12       24.75       20.24      1.11 o 
   1   7  12      223.06      196.32      4.28 o 
   2   7  12        5.40        4.15      0.68 o 
   3   7  12        0.61        0.71      0.54 o 
  -3   8  12        1.08        0.54      1.02 o 
  -2   8  12      204.84      189.62      4.05 o 
  -1   8  12        3.10        3.30      0.65 o 
   0   8  12      423.30      425.76     53.04 o 
   1   8  12      167.59      154.60      3.85 o 
   2   8  12        0.49        0.88      1.11 o 
   3   8  12       59.75       65.80      1.85 o 
  -3   9  12       63.81       62.39      1.79 o 
  -2   9  12        0.32       -0.14      1.00 o 
  -1   9  12       90.53       83.10      2.56 o 
   0   9  12        7.02        7.47      1.76 o 
   1   9  12        4.26        8.65      0.80 o 
   2   9  12      121.33      130.24      3.16 o 
   3   9  12        7.37        5.63      0.57 o 
  -3  10  12        0.25        0.97      0.48 o 
  -2  10  12      120.54      129.81      3.13 o 
  -1  10  12       77.47       70.79      2.13 o 
   0  10  12        0.33        0.94      0.90 o 
   1  10  12        3.48        5.03      0.74 o 
   2  10  12       36.86       30.39      1.00 o 
   3  10  12       96.11      103.10      2.31 o 
  -3  11  12      174.70      161.53      2.82 o 
  -2  11  12        2.96        1.62      0.60 o 
  -1  11  12      196.10      197.51      4.08 o 
   0  11  12       29.34       28.17      1.64 o 
   1  11  12        1.78        0.00      1.11 o 
   2  11  12        7.43        4.78      0.63 o 
  -2  12  12       14.10       12.49      0.68 o 
  -1  12  12       28.54       29.10      0.94 o 
   0  12  12        2.11        2.21      0.75 o 
   1  12  12       82.04       69.78      2.02 o 
   2  12  12        4.66        4.66      0.57 o 
  -2  13  12       14.14       17.49      0.65 o 
  -1  13  12        9.32        8.65      0.65 o 
   0  13  12       72.34       69.94      1.59 o 
   1  13  12       90.80       89.21      2.45 o 
   2  13  12       46.58       47.41      1.42 o 
  -1  14  12        1.59        0.74      0.46 o 
   0  14  12       87.26       89.94      5.15 o 
   1  14  12       32.44       32.98      1.00 o 
  -3   0  13        0.57        0.00      1.08 o 
  -1   0  13        5.46        8.07      1.44 o 
   1   0  13      185.83      170.33      4.05 o 
   3   0  13       78.05       85.15      2.22 o 
  -4   1  13      115.54      114.50      2.42 o 
  -3   1  13      128.48      133.47      3.25 o 
  -2   1  13       35.81       39.46      1.22 o 
  -1   1  13       70.35       67.51      2.11 o 
   0   1  13       77.06       74.09      6.01 o 
   1   1  13       52.28       51.02      1.59 o 
   2   1  13      100.79      104.69      2.73 o 
   3   1  13       40.60       43.99      1.39 o 
  -4   2  13       40.14       36.60      1.17 o 
  -3   2  13        6.32        7.11      0.65 o 
  -2   2  13      108.79      112.62      3.22 o 
  -1   2  13       11.35       10.92      0.85 o 
   0   2  13      316.53      321.71     24.41 o 
   1   2  13       14.02       17.07      1.00 o 
   2   2  13      213.20      220.65      4.45 o 
   3   2  13       93.95      103.87      2.76 o 
  -3   3  13        2.24        2.99      0.60 o 
  -2   3  13        1.45        2.45      0.63 o 
  -1   3  13      110.09      116.97      3.45 o 
   0   3  13      122.30      121.92      8.40 o 
   1   3  13      282.74      278.29      5.11 o 
   2   3  13      116.34      117.58      3.30 o 
   3   3  13        1.74        2.45      0.65 o 
  -3   4  13       26.82       23.16      0.94 o 
  -2   4  13       71.77       74.54      2.33 o 
  -1   4  13        0.05        1.17      0.65 o 
   0   4  13       13.42       11.94      1.41 o 
   1   4  13       99.08      105.20      2.73 o 
   2   4  13       15.20       12.40      0.91 o 
   3   4  13      203.07      212.22      3.76 o 
  -3   5  13      236.16      234.91      4.02 o 
  -2   5  13      119.08      116.31      3.19 o 
  -1   5  13      305.87      329.84      5.45 o 
   0   5  13        0.99        2.15      0.60 o 
   1   5  13       71.26       65.69      2.02 o 
   2   5  13       39.55       43.85      1.31 o 
   3   5  13       30.52       35.42      1.00 o 
  -3   6  13        0.07        1.39      0.51 o 
  -2   6  13      110.54      118.60      3.13 o 
  -1   6  13       57.80       58.31      1.76 o 
   0   6  13      375.08      380.03     30.61 o 
   1   6  13        1.64        1.91      0.71 o 
   2   6  13        5.43        5.06      0.77 o 
   3   6  13       16.17       17.84      0.74 o 
  -3   7  13       60.49       56.13      1.71 o 
  -2   7  13       27.75       26.06      0.97 o 
  -1   7  13        0.06       -1.25      1.25 o 
   0   7  13        1.65        1.24      0.62 o 
   1   7  13        0.99        1.22      0.68 o 
   2   7  13       94.29       94.53      2.68 o 
   3   7  13        5.70        5.35      0.60 o 
  -3   8  13       10.30       10.24      0.65 o 
  -2   8  13      120.24      125.80      3.13 o 
  -1   8  13      155.50      161.23      3.73 o 
   0   8  13       34.64       33.03      2.45 o 
   1   8  13       46.91       50.62      1.54 o 
   2   8  13       34.84       33.97      1.02 o 
   3   8  13       42.41       45.11      1.39 o 
  -3   9  13      151.37      151.75      2.79 o 
  -2   9  13        4.22        3.75      0.60 o 
  -1   9  13      174.83      182.93      3.93 o 
   0   9  13        4.75        6.04      0.52 o 
   1   9  13       52.28       50.65      1.57 o 
   2   9  13        6.73        4.81      0.60 o 
  -2  10  13       30.40       31.92      0.91 o 
  -1  10  13        0.15        1.34      0.57 o 
   0  10  13        9.13        7.16      0.50 o 
   1  10  13       69.01       66.01      1.99 o 
   2  10  13       12.83       16.50      0.74 o 
  -2  11  13        2.82        1.54      0.51 o 
  -1  11  13       37.11       34.80      0.97 o 
   0  11  13       36.32       43.59      3.74 o 
   1  11  13       39.68       39.18      1.28 o 
   2  11  13       56.15       59.26      1.62 o 
  -1  12  13        1.74        3.24      0.48 o 
   0  12  13      203.30      207.12     10.05 o 
   1  12  13      109.43      116.12      2.62 o 
  -1  13  13       31.88       28.14      0.85 o 
   0  13  13       15.95       15.72      0.98 o 
  -2   0  14      118.69      112.35      3.08 o 
   0   0  14      414.26      427.46     17.04 o 
   2   0  14      228.64      223.00      4.16 o 
  -3   1  14       34.95       39.92      1.17 o 
  -2   1  14        0.46        1.56      0.57 o 
  -1   1  14      205.36      195.57      4.19 o 
   0   1  14       69.04       66.39      6.01 o 
   1   1  14      140.69      148.46      3.65 o 
   2   1  14        1.15        0.85      1.05 o 
   3   1  14       73.71       75.70      2.22 o 
  -3   2  14       38.01       46.72      1.42 o 
  -2   2  14       17.12       21.73      0.91 o 
  -1   2  14       18.17       17.44      0.94 o 
   0   2  14       77.51       75.14      4.45 o 
   1   2  14        0.60        1.59      0.68 o 
   2   2  14        2.39        2.22      0.60 o 
   3   2  14       32.62       41.46      1.17 o 
  -3   3  14       77.44       83.10      2.22 o 
  -2   3  14        0.21        0.06      1.02 o 
  -1   3  14       18.08       20.59      1.00 o 
   0   3  14        2.67        1.85      1.25 o 
   1   3  14       27.36       27.28      1.05 o 
   2   3  14       22.32       21.25      0.97 o 
   3   3  14       33.26       38.58      1.25 o 
  -3   4  14        0.18        0.00      0.82 o 
  -2   4  14       59.40       58.68      1.79 o 
  -1   4  14        5.57        6.71      0.77 o 
   0   4  14      220.30      226.39     20.73 o 
   1   4  14       16.91       14.51      0.80 o 
   2   4  14        4.23        6.17      0.68 o 
   3   4  14        3.21        3.73      0.54 o 
  -3   5  14       13.76       15.42      0.68 o 
  -2   5  14       60.09       55.16      1.65 o 
  -1   5  14       34.32       36.50      1.17 o 
   0   5  14        0.51        0.36      0.51 o 
   1   5  14        0.21        1.56      0.57 o 
   2   5  14        5.58        7.20      0.65 o 
  -3   6  14       67.78       69.09      1.91 o 
  -2   6  14       33.07       34.17      1.08 o 
  -1   6  14      118.75      125.14      3.25 o 
   0   6  14       48.90       43.66      4.79 o 
   1   6  14       39.11       39.24      1.22 o 
   2   6  14       24.80       27.60      0.88 o 
  -2   7  14       11.26       10.27      0.68 o 
  -1   7  14      198.53      216.08      4.05 o 
   0   7  14        0.28        0.79      0.76 o 
   1   7  14      114.47      105.46      2.82 o 
   2   7  14        8.25        9.61      0.65 o 
  -2   8  14       43.28       43.91      1.37 o 
  -1   8  14       20.37       22.39      0.94 o 
   0   8  14      116.32      112.22      4.80 o 
   1   8  14        0.50        0.71      1.00 o 
   2   8  14       43.02       45.02      1.34 o 
  -2   9  14       93.59       87.99      2.25 o 
  -1   9  14       34.57       40.26      1.22 o 
   0   9  14       41.50       44.11      4.41 o 
   1   9  14        1.09        1.65      0.54 o 
   2   9  14       31.72       32.66      1.05 o 
  -1  10  14       87.92       88.64      2.39 o 
   0  10  14       90.51       96.52      4.63 o 
   1  10  14       12.71       14.91      0.71 o 
  -1  11  14       52.17       54.53      1.54 o 
   0  11  14       15.02       13.12      0.46 o 
   1  11  14       58.25       58.41      1.57 o 
  -1   0  15      103.28      101.69     11.97 o 
   1   0  15       51.33       59.22      1.94 o 
  -2   1  15        4.88        6.17      0.57 o 
  -1   1  15       20.30       22.39      0.94 o 
   0   1  15       57.41       62.40      5.58 o 
   1   1  15       72.00       75.00      2.11 o 
   2   1  15       26.40       25.66      0.85 o 
  -2   2  15        1.02        2.22      0.54 o 
  -1   2  15       83.32       91.33      2.68 o 
   0   2  15      122.59      128.05      7.11 o 
   1   2  15        3.32        1.96      0.63 o 
   2   2  15       59.25       61.45      1.76 o 
  -2   3  15      100.22      105.19      2.56 o 
  -1   3  15        6.41        8.90      0.77 o 
   0   3  15       83.88       93.32      7.66 o 
   1   3  15       29.63       27.68      0.91 o 
   2   3  15        0.24        0.63      0.82 o 
  -2   4  15        8.12        8.99      0.63 o 
  -1   4  15      101.86      111.51      2.85 o 
   0   4  15        2.59        3.88      0.55 o 
   1   4  15        1.74        0.48      0.94 o 
   2   4  15        4.35        5.32      0.54 o 
  -2   5  15        0.31        1.25      0.54 o 
  -1   5  15        2.14        2.53      0.65 o 
   0   5  15        1.90        3.25      0.44 o 
   1   5  15       86.85       89.29      2.53 o 
   2   5  15        3.49        3.98      0.48 o 
  -2   6  15       60.14       63.79      1.68 o 
  -1   6  15       23.73       29.76      0.94 o 
   0   6  15      104.60      106.27     10.96 o 
   1   6  15       14.34       13.31      0.74 o 
  -2   7  15       82.53       83.20      2.08 o 
  -1   7  15        0.00        0.60      0.91 o 
   0   7  15       42.24       46.66      3.96 o 
   1   7  15       42.89       44.68      1.39 o 
  -1   8  15       77.87       89.09      2.31 o 
   0   8  15       44.91       50.15      3.88 o 
   1   8  15        3.66        3.50      0.51 o 
  -1   9  15      105.25      108.73      2.36 o 
   0   9  15        0.08        0.22      0.42 o 
  -2   0  16        2.00        2.93      0.48 o 
   0   0  16       85.34       83.34      5.77 o 
  -2   1  16       58.15       64.93      1.79 o 
  -1   1  16        1.25       -0.26      1.00 o 
   0   1  16      134.10      145.84      9.37 o 
   1   1  16       42.33       40.24      1.28 o 
  -1   2  16      187.29      201.32      3.42 o 
   0   2  16       11.51       10.04      0.54 o 
   1   2  16       63.70       69.91      2.02 o 
  -1   3  16       12.05       13.28      0.71 o 
   0   3  16       64.17       73.56      1.61 o 
   1   3  16        9.15       11.21      0.63 o 
  -1   4  16       51.29       54.90      1.57 o 
   0   4  16        9.72       13.82      0.70 o 
   1   4  16        5.77        5.60      0.54 o 
  -1   5  16        8.93       10.07      0.60 o 
   0   5  16       58.65       65.14      3.17 o 
   0   6  16        5.05        6.55      0.39 o 
                                                 
